# Supplementary material for: Survey data of public in Sindh Pakistan regarding willingness to accept COVID-19 vaccination
Source: PLoS One. 2022 Aug 25;17(8):e0270900. doi: 10.1371/journal.pone.0270900 (PMC9409498; doi:10.1371/journal.pone.0270900)
Supplement: S1 Data — (XLSX) [file pone.0270900.s001.xlsx]

## Sheet: Sheet1
Gender	Age Group	Marital Status	Residential area	Division	Academic qualification	Profession	Did you ever get infected with COVID-19?	Did anyone from your family members/relatives/friends died of COVID-19?	Are you aware of COVID-19 vaccine?	Do you think that COVID-19 vaccine is effective?	Are available COVID-19 vaccines effective against all COVID-19 variants?	Is it really dangerous to use vaccine in excess?	Does vaccination against COVID-19 may cause allergic reactions?	Does vaccination increase autoimmune diseases?	Can you be the source of spread COVID-19 despite being vaccinated?	Knowledge Score (out of 7)	Categorization of Knowledge level	The COVID-19 vaccine provided by Government of Pakistan is very safe.	It is necessary that everyone should get vaccinated against COVID-19	You should recommend COVID-19 vaccine to your family, relatives and friends	It is impossible to reduce the incidence of COVID-19 without vaccination.	Attitude Score	Attitude Categories	The COVID-19 vaccine may have serious side effects.	If everyone adopts all precautionary measure, then COVID-19 pandemic can be eliminated without a vaccine	There is a low risk of COVID-19 infection after being vaccinated.	Who should get vaccinated?	Who should get vaccinated on priority?	Will you get vaccinated offered by Government of Pakistan without any hesitation?
0	1	1	2	2	4	6	0	0	1	0	0	1	1	0	1	4	2	3	3	3	3	12	0	2	4	4	4	1	1
1	2	2	2	5	4	2	0	0	0	1	1	0	1	1	1	5	2	4	5	5	4	18	2	3	4	2	4	1	1
1	1	1	2	2	5	2	0	0	1	1	1	1	0	1	0	5	2	5	4	5	4	18	2	5	4	3	1	1	1
1	1	2	1	5	4	2	1	0	1	1	1	0	1	1	0	5	2	4	3	4	4	15	1	3	4	2	4	5	1
1	2	2	1	5	5	1	0	0	1	1	1	0	0	1	0	4	2	4	5	5	4	18	2	4	4	2	4	1	1
1	2	2	1	2	5	3	0	0	1	1	0	1	1	0	1	5	2	4	5	5	5	19	2	1	3	5	4	5	1
0	1	1	1	2	5	1	0	1	1	1	0	1	1	1	1	6	3	3	4	4	5	16	1	2	2	5	4	5	1
1	2	2	2	5	5	6	0	0	1	1	1	0	0	1	0	4	2	5	5	5	4	19	2	4	2	3	4	1	1
1	1	1	2	2	4	2	1	0	1	1	1	1	1	0	0	5	2	4	4	4	4	16	1	1	2	2	4	1	1
1	2	1	2	2	5	2	0	0	1	1	1	1	1	1	1	7	3	4	5	4	1	14	1	4	2	2	4	1	1
1	1	1	2	6	4	3	1	0	1	0	1	1	1	0	1	5	2	2	4	4	4	14	1	2	4	2	2	1	1
1	2	2	2	5	5	1	0	1	1	1	0	1	1	1	0	5	2	4	5	5	5	19	2	2	1	4	4	1	1
1	2	1	2	2	4	1	0	1	1	1	1	0	1	1	1	6	3	4	5	5	4	18	2	4	1	3	4	1	1
1	2	2	2	5	5	2	0	0	1	1	0	1	1	1	1	6	3	2	5	4	4	15	1	2	4	4	4	1	0
1	1	1	1	4	4	2	1	0	1	1	0	1	1	1	0	5	2	3	5	4	2	14	1	3	2	4	4	5	1
1	2	2	2	3	4	2	0	0	1	1	0	0	1	1	0	4	2	3	4	4	4	15	1	1	5	3	4	1	1
1	2	2	2	3	4	2	0	0	0	0	0	1	0	1	1	3	1	3	4	4	2	13	1	4	3	3	4	1	1
1	1	2	1	1	4	1	0	0	1	1	0	0	1	1	1	5	2	3	5	4	1	13	1	5	5	4	4	1	1
0	1	2	1	1	5	1	0	0	1	1	0	0	1	1	0	4	2	3	5	5	1	14	1	2	5	4	4	1	1
1	2	2	2	3	4	2	1	0	1	1	1	1	1	0	0	5	2	4	5	5	5	19	2	3	3	4	4	1	1
1	2	2	2	2	2	1	1	0	1	1	1	1	0	1	0	5	2	4	4	4	4	16	1	2	4	3	3	1	1
1	1	1	1	5	4	6	0	0	1	1	0	1	0	0	1	4	2	4	5	4	4	17	2	2	5	4	2	1	1
0	1	1	2	2	4	8	0	1	1	1	1	1	1	0	0	5	2	5	5	5	3	18	2	3	3	5	4	5	1
1	2	2	2	5	3	1	0	0	1	1	0	0	0	1	0	3	1	3	3	4	4	14	1	3	3	3	4	5	1
1	2	2	1	2	4	5	0	0	1	1	1	0	0	1	0	4	2	4	4	4	4	16	1	4	4	2	4	1	1
1	1	1	1	5	4	2	0	0	1	1	0	1	1	1	1	6	3	3	5	4	4	16	1	2	4	5	4	1	1
0	1	1	2	6	4	6	0	0	1	0	0	1	1	1	1	5	2	3	4	4	3	14	1	1	1	4	4	1	1
0	1	1	1	2	4	6	0	0	1	1	0	1	1	1	1	6	3	4	5	5	5	19	2	2	3	4	4	1	1
1	1	1	1	5	2	6	0	0	1	1	0	1	1	1	1	6	3	4	5	5	4	18	2	5	3	3	4	1	1
1	2	2	1	6	4	2	0	1	1	1	0	1	1	1	1	6	3	3	3	3	3	12	0	2	4	3	4	1	1
1	1	2	1	5	4	2	0	0	1	1	1	1	1	1	0	6	3	4	4	4	4	16	2	2	4	2	1	5	1
1	1	1	1	7	4	2	1	0	1	1	0	1	1	1	1	6	3	3	4	4	4	15	1	2	3	4	4	1	1
1	2	2	1	2	5	1	0	0	1	0	0	1	1	0	1	4	2	2	1	1	1	5	0	2	5	5	2	1	0
1	3	2	1	5	5	1	0	0	1	1	1	0	0	1	0	4	2	4	5	5	4	18	2	3	4	2	4	1	1
1	1	1	1	5	4	6	0	0	1	0	0	1	0	0	0	2	1	4	5	5	2	16	2	3	2	4	4	1	1
0	1	1	1	2	4	6	0	0	1	1	1	1	1	1	0	6	3	1	1	1	1	4	0	4	2	3	4	1	0
1	1	1	2	2	4	6	0	1	1	1	0	1	1	1	1	6	3	4	4	4	3	15	1	3	4	4	4	1	1
0	1	1	2	6	4	6	0	0	1	0	0	1	1	0	1	4	2	2	5	3	4	14	1	2	4	4	4	1	1
1	2	2	2	2	4	1	0	0	1	1	0	0	1	1	1	5	2	4	5	4	4	17	2	3	2	4	4	1	1
0	2	2	1	3	5	6	0	0	1	1	1	1	0	1	1	6	3	5	5	5	5	20	2	4	4	4	4	1	1
1	1	1	2	3	5	6	0	0	1	1	0	1	1	1	1	6	3	4	5	5	2	16	1	2	2	4	1	1	1
0	1	1	2	5	4	2	0	0	0	1	0	1	1	0	0	3	1	3	3	3	2	11	0	3	3	3	1	1	1
1	1	1	2	2	5	3	0	0	1	0	0	1	1	0	1	4	2	2	1	2	1	6	0	2	3	4	2	1	0
1	1	1	2	2	4	6	0	0	1	1	0	1	1	1	1	6	3	3	4	4	3	14	1	4	2	3	1	1	1
1	2	2	2	5	4	2	0	1	1	0	0	0	0	1	0	2	1	4	4	4	4	16	1	4	4	2	4	1	0
1	3	2	2	2	5	1	0	0	1	1	0	1	0	1	1	5	2	4	4	4	4	16	1	4	2	5	4	1	1
0	1	1	2	2	5	6	0	0	1	1	0	0	1	1	0	4	2	5	4	5	5	19	2	4	2	2	4	1	1
1	1	1	2	2	4	2	0	0	0	0	0	1	1	0	0	2	1	2	1	3	2	8	0	3	4	4	1	2	0
0	1	1	2	2	4	2	0	0	1	1	1	1	1	0	1	6	3	3	5	5	5	18	2	3	5	3	4	5	1
1	2	2	1	2	5	1	0	0	1	1	0	0	1	1	1	5	2	3	4	4	3	14	1	3	4	4	4	1	1
1	1	2	1	5	4	2	0	0	1	1	0	1	0	1	1	5	2	4	4	4	2	14	1	3	4	3	2	1	1
1	2	2	1	2	5	1	0	1	1	1	0	1	1	1	1	6	3	2	4	4	4	14	1	2	5	5	4	1	1
1	1	1	1	2	4	6	1	0	1	1	0	1	1	1	0	5	2	3	2	5	4	14	1	2	2	4	2	1	1
1	2	2	2	5	4	2	0	0	1	1	1	1	1	1	1	7	3	1	1	1	1	4	0	3	3	3	4	5	0
0	1	1	1	2	2	7	0	0	1	1	1	1	1	0	1	6	3	4	5	4	4	17	2	2	5	4	4	1	1
1	2	1	2	6	4	2	0	0	1	1	1	0	1	1	0	5	2	4	5	2	2	13	1	2	5	2	4	1	1
0	1	1	1	6	4	6	0	1	1	0	0	1	1	1	1	5	2	3	3	4	2	12	1	2	4	3	4	1	1
1	2	2	2	2	4	8	0	0	1	1	0	1	0	1	1	5	2	3	2	4	2	11	0	2	4	4	4	1	1
0	1	1	1	2	5	2	0	0	1	1	0	1	0	1	0	4	2	3	5	5	4	17	2	4	2	4	1	4	1
0	1	1	2	6	4	2	0	0	1	1	0	0	1	1	0	4	2	4	4	5	4	17	1	2	2	4	4	1	1
0	1	2	2	2	5	1	0	0	1	1	0	1	0	1	0	4	2	4	5	4	2	15	1	3	3	4	4	1	1
1	3	2	2	6	5	1	0	0	1	1	0	1	0	1	1	5	2	3	3	4	4	14	1	2	4	3	4	1	1
1	1	2	2	5	4	2	0	0	1	1	1	0	0	1	0	4	2	4	5	5	2	16	2	4	4	4	4	1	1
0	1	1	2	3	4	1	0	0	1	1	0	0	1	1	1	5	2	4	4	4	5	17	2	3	2	3	4	1	1
1	2	2	2	3	4	1	1	0	1	1	1	1	1	0	0	5	2	3	5	5	4	17	2	3	4	3	4	5	1
0	1	1	2	1	4	2	0	0	1	1	0	1	1	1	0	5	2	3	4	4	4	15	1	3	3	4	4	1	1
1	2	2	2	7	5	1	1	0	1	1	1	1	0	1	0	5	2	4	5	5	5	19	2	4	2	4	4	1	1
1	2	2	1	2	5	2	0	0	1	1	1	1	0	1	0	5	2	4	4	4	4	16	1	3	3	2	4	1	1
1	1	1	1	5	5	6	0	0	1	1	0	1	1	0	0	4	2	4	5	4	4	17	2	3	5	3	4	1	1
0	2	2	2	5	4	7	0	0	1	1	1	1	0	0	0	4	2	4	4	3	2	13	1	2	5	4	2	1	1
1	2	1	2	2	5	1	1	1	1	1	0	1	1	1	1	6	3	2	5	4	3	14	1	3	5	4	4	1	1
1	1	1	2	1	4	6	0	0	1	1	1	1	1	1	1	7	3	4	4	4	4	16	1	2	4	4	4	1	1
0	2	2	2	3	4	7	0	0	1	1	1	1	1	0	1	6	3	4	4	4	4	16	1	3	2	4	4	1	1
1	1	1	2	2	4	2	0	0	1	0	0	1	1	0	1	4	2	3	1	1	5	10	0	2	5	4	2	1	0
0	1	1	2	2	5	6	0	0	1	1	1	1	1	1	0	6	3	5	5	5	4	19	2	2	2	4	4	1	1
1	2	2	1	2	4	2	0	1	1	1	1	0	0	1	0	4	2	4	4	4	4	16	1	4	2	3	4	5	1
1	2	2	2	3	5	2	0	1	1	1	1	0	0	1	1	5	2	4	5	5	5	19	2	4	2	4	4	1	1
1	1	1	2	4	4	2	1	0	1	1	0	1	1	0	0	4	2	4	4	4	5	17	2	2	4	4	4	1	1
0	1	1	1	4	4	2	0	0	1	1	1	1	0	1	0	5	2	4	4	4	4	16	1	2	4	2	4	5	1
0	1	1	2	2	4	6	0	0	1	1	0	1	1	1	1	6	3	1	4	4	3	12	0	1	5	4	4	5	0
1	2	2	1	2	5	1	0	0	1	1	1	1	0	1	0	5	2	3	4	4	4	15	1	3	4	3	4	5	1
0	1	1	2	2	4	3	0	0	1	1	0	1	1	1	0	5	2	4	5	4	2	15	1	2	4	4	4	5	1
1	1	2	1	5	4	6	0	0	1	1	0	1	1	0	1	5	2	3	3	5	5	16	1	3	3	4	4	1	1
1	1	1	2	5	4	2	0	0	1	1	0	1	1	1	1	6	3	4	5	4	1	14	1	3	3	5	4	1	1
1	1	1	1	5	4	6	0	0	1	1	1	1	0	1	0	5	2	4	4	4	4	16	1	2	4	2	4	1	1
0	1	1	1	1	5	1	0	1	1	1	0	0	1	1	1	5	2	1	5	5	1	12	1	2	5	3	4	5	1
1	2	2	2	3	5	2	0	0	1	0	0	1	1	1	0	4	2	3	3	3	3	12	0	3	2	4	4	1	1
1	2	2	2	2	5	1	0	0	1	1	1	1	1	1	1	7	3	4	4	4	4	16	1	3	3	5	4	1	1
1	1	1	1	1	4	1	0	0	1	1	0	0	1	1	1	5	2	2	5	5	1	13	1	1	5	2	4	1	1
0	1	1	2	3	2	6	0	1	1	0	0	1	1	0	0	3	1	3	3	3	2	11	0	2	4	3	4	1	0
1	1	1	2	2	4	2	0	0	1	0	0	1	1	1	1	5	2	3	3	3	2	11	0	2	1	5	4	1	1
0	1	1	1	7	5	2	1	1	1	1	0	1	0	1	0	4	2	4	5	5	5	19	2	3	2	2	4	1	1
0	2	1	2	2	5	2	0	0	1	1	1	1	1	1	0	6	3	4	5	5	5	19	2	4	4	4	4	1	1
1	2	2	1	2	5	1	0	0	1	1	0	1	1	1	1	6	3	3	4	4	4	15	1	2	4	3	1	1	1
1	2	2	1	4	5	2	0	0	1	1	1	1	0	1	1	6	3	4	5	5	2	16	2	3	4	3	4	1	1
0	1	1	1	2	4	2	0	0	1	1	0	1	1	0	1	5	2	4	4	4	4	16	1	2	5	4	4	5	1
1	1	1	1	2	4	3	0	0	1	0	0	1	1	0	1	4	2	1	2	1	2	6	0	2	4	4	2	1	0
0	2	3	2	3	5	1	0	0	1	1	0	1	1	1	1	6	3	4	4	5	4	17	2	4	4	5	4	1	1
0	1	1	1	2	2	6	0	0	1	1	1	1	1	1	0	6	3	4	3	4	4	15	1	3	4	3	4	1	1
1	1	1	2	2	4	6	0	0	1	1	0	1	0	1	0	4	2	3	3	2	2	10	0	4	5	3	2	1	1
0	1	1	2	2	2	6	0	1	1	0	0	1	1	1	1	5	2	3	5	5	4	17	2	1	2	2	4	1	1
1	2	2	2	5	5	3	0	0	1	1	1	1	1	0	1	6	3	4	4	4	4	16	1	2	4	2	4	1	1
0	1	1	2	6	4	6	0	0	1	1	1	1	1	1	1	7	3	3	5	4	2	14	1	3	4	4	4	5	1
1	1	1	2	2	4	2	0	0	1	1	0	1	1	1	1	6	3	4	4	4	4	16	1	2	2	4	4	1	1
1	3	2	2	3	5	1	0	0	1	1	1	1	1	1	0	6	3	4	4	4	2	14	1	3	4	2	4	1	1
1	1	1	2	5	1	6	0	0	0	0	0	1	1	0	0	2	1	3	3	4	4	14	1	3	5	3	4	1	1
1	1	1	1	3	4	2	1	0	1	0	0	1	0	1	1	4	2	3	5	4	5	17	2	2	1	4	4	1	1
1	1	1	2	2	4	2	0	0	1	1	0	1	1	1	1	6	3	4	5	5	5	19	2	4	4	4	4	1	1
1	1	1	1	2	4	2	0	1	1	1	1	1	1	0	1	6	3	3	4	4	4	15	1	2	3	3	4	1	1
0	1	2	2	2	4	6	0	0	1	1	0	1	1	1	0	5	2	3	5	5	5	18	2	3	2	5	4	1	1
0	1	1	2	2	2	6	0	1	1	1	0	1	1	1	1	6	3	2	5	5	5	17	2	4	2	4	4	1	1
1	1	2	1	5	4	3	1	0	1	1	1	1	1	1	0	6	3	4	4	4	5	17	2	1	5	1	4	1	1
0	1	1	2	3	4	2	0	0	1	1	0	1	1	0	1	5	2	3	4	4	3	14	1	2	5	4	4	1	1
0	2	2	2	3	5	1	0	0	1	1	0	1	1	1	1	6	3	5	5	5	5	20	2	3	3	4	4	1	1
1	2	2	2	3	5	2	0	0	1	1	1	1	0	1	0	5	2	3	4	4	2	13	1	4	2	4	4	1	1
0	2	2	2	3	5	2	0	0	1	1	0	1	1	1	1	6	3	4	4	3	3	14	1	3	4	4	4	1	1
0	1	1	1	5	5	6	1	1	1	1	0	1	0	1	1	5	2	5	5	5	2	17	2	3	1	4	4	5	1
0	1	1	1	3	4	2	0	0	1	1	1	1	1	0	1	6	3	4	4	4	4	16	1	2	4	2	4	1	1
1	2	1	1	2	5	1	0	0	1	1	0	1	1	0	1	5	2	4	4	4	4	16	1	2	3	2	4	1	1
1	2	2	2	3	5	2	0	1	1	1	0	1	1	1	1	6	3	4	4	4	3	15	1	4	4	3	4	4	1
1	1	2	1	6	4	1	0	0	1	1	1	0	1	1	0	5	2	4	4	4	2	14	1	4	4	2	4	1	1
0	2	2	2	3	5	2	0	0	1	0	0	1	1	0	1	4	2	1	1	1	2	5	0	1	3	4	2	1	0
0	1	1	2	2	4	2	0	0	1	1	1	1	0	0	1	5	2	3	4	4	4	15	1	2	4	2	4	5	1
1	1	1	1	1	4	2	0	0	1	1	1	1	0	1	0	5	2	5	5	4	2	16	1	2	2	4	4	1	1
0	1	1	2	2	2	6	0	1	0	1	0	1	1	0	0	3	1	3	5	5	5	18	2	4	3	5	4	1	1
0	1	1	1	5	4	2	0	0	1	1	1	1	1	1	0	6	3	4	4	4	2	14	1	2	4	2	4	1	1
0	1	1	2	2	2	6	0	0	1	1	0	1	1	1	1	6	3	4	5	4	5	18	2	3	5	3	4	1	1
0	1	2	2	1	4	6	0	0	0	0	0	1	1	0	0	2	1	3	5	5	3	16	1	2	5	5	4	4	1
0	1	1	1	5	4	6	0	0	1	0	1	1	1	0	0	4	2	3	5	4	4	16	1	3	4	2	4	1	1
0	1	1	2	2	4	6	0	0	1	1	1	1	0	1	1	6	3	5	5	4	4	18	2	2	4	2	4	5	1
0	1	1	2	2	4	6	0	1	1	1	0	1	0	1	0	4	2	4	5	4	1	14	1	4	2	4	4	1	1
0	1	1	1	7	2	6	0	1	1	1	0	1	0	0	1	4	2	4	5	5	4	18	2	3	3	4	4	1	1
1	3	3	2	5	4	1	0	0	1	1	0	1	0	1	0	4	2	5	4	4	4	17	2	2	4	2	4	1	1
1	2	2	2	2	5	2	0	0	1	1	1	0	0	1	1	5	2	4	5	5	1	15	1	3	1	4	4	5	1
0	1	1	2	2	4	6	0	0	1	0	0	1	1	1	1	5	2	3	4	2	4	13	1	1	5	5	1	1	1
0	1	1	1	2	4	6	0	0	1	1	1	1	1	1	0	6	3	4	4	4	2	14	1	3	3	3	4	1	1
1	1	1	1	3	3	3	0	0	1	1	1	1	1	1	0	6	3	3	4	4	4	15	1	3	3	3	4	5	1
0	1	1	2	2	4	2	0	0	1	1	0	1	1	0	1	5	2	4	4	3	4	15	1	4	1	3	4	1	1
1	1	1	1	7	4	6	1	0	1	1	0	1	1	1	0	5	2	3	3	3	4	13	0	2	4	2	4	1	0
1	3	2	2	2	4	2	0	0	0	0	1	1	0	1	1	4	2	3	3	4	4	14	1	3	2	3	4	1	1
0	1	1	1	6	4	6	0	0	1	1	1	1	1	1	0	6	3	3	5	4	1	13	1	3	2	2	1	1	1
1	1	2	1	5	4	2	0	0	1	0	0	1	0	1	1	4	2	2	5	5	4	16	2	2	5	5	4	1	1
0	3	2	1	5	5	1	0	0	1	1	0	1	1	1	1	6	3	4	5	5	5	19	2	3	4	3	4	1	1
0	1	2	1	2	4	6	0	0	1	0	0	1	1	0	1	4	2	1	2	3	4	10	0	1	3	5	4	1	0
1	3	2	2	5	5	3	0	0	1	1	1	1	1	1	0	6	3	5	5	5	5	20	2	4	2	3	4	1	1
1	1	1	2	5	2	6	0	0	1	1	1	1	1	1	0	6	3	4	4	4	4	16	1	2	4	2	1	1	1
1	1	1	1	6	4	2	0	0	1	1	0	1	1	1	0	5	2	4	4	4	4	16	1	4	4	2	4	1	1
1	2	2	1	5	5	2	0	0	1	1	1	1	1	1	0	6	3	4	5	4	4	17	2	4	5	2	4	1	1
1	1	2	1	5	4	2	0	0	1	1	1	1	0	1	1	6	3	4	4	4	2	14	1	4	3	2	4	1	1
1	1	2	1	5	5	2	0	0	1	1	1	1	1	1	1	7	3	3	4	4	4	15	1	3	3	4	4	4	1
1	3	2	2	3	5	2	0	1	1	1	1	1	1	1	0	6	3	3	5	5	5	18	2	2	1	4	4	1	1
1	1	2	1	5	4	2	1	0	1	1	1	1	1	1	1	7	3	4	4	5	4	17	2	2	2	4	4	1	1
0	1	1	2	5	4	6	0	0	1	1	0	1	1	0	1	5	2	2	5	5	5	17	2	2	1	4	1	1	1
1	1	1	2	2	1	6	0	0	1	1	0	1	0	1	1	5	2	4	1	4	4	13	1	1	4	3	1	1	1
0	1	1	1	2	4	2	0	1	1	1	0	1	0	0	0	3	1	2	4	5	1	12	1	2	2	3	4	5	1
1	1	1	1	5	2	3	0	0	0	1	1	1	1	1	0	5	2	4	4	4	4	16	1	2	4	2	4	5	1
1	2	2	1	5	5	2	1	0	1	1	1	0	0	1	0	4	2	1	1	1	1	4	0	4	2	1	4	1	0
1	1	1	1	5	4	6	1	0	1	1	1	1	1	1	1	7	3	4	5	4	2	15	1	2	4	4	4	1	1
0	1	1	1	7	4	2	1	0	1	1	1	1	0	0	1	5	2	4	4	4	4	16	1	4	3	2	4	1	1
1	1	2	1	5	4	2	0	0	1	1	1	1	0	1	1	6	3	4	4	4	4	16	1	3	4	4	4	3	1
1	1	2	1	5	5	2	0	0	1	1	1	1	1	1	0	6	3	5	4	5	5	19	2	2	4	4	4	4	1
1	1	1	2	5	4	6	1	0	1	0	0	0	0	1	0	2	1	5	5	5	5	20	2	5	5	5	4	5	1
1	2	2	2	3	5	2	0	1	1	1	0	1	1	0	1	5	2	2	2	3	2	9	0	2	2	4	1	5	0
1	1	1	1	5	4	2	0	0	1	1	1	1	1	1	0	6	3	4	5	5	2	16	2	4	2	2	4	1	1
0	1	1	1	5	4	1	1	0	1	1	1	1	0	1	1	6	3	3	2	5	1	11	1	3	2	3	4	1	1
1	1	1	2	2	4	2	0	1	1	1	1	1	1	1	0	6	3	4	5	5	4	18	2	4	2	2	1	1	1
0	1	1	1	3	4	6	0	0	1	1	1	1	1	0	1	6	3	4	4	4	3	15	1	3	4	4	3	5	1
0	1	1	1	5	4	6	1	0	1	1	0	1	0	1	1	5	2	3	3	3	3	12	0	3	4	3	4	1	1
1	3	2	1	5	5	4	0	0	0	1	1	1	1	1	0	5	2	4	4	4	4	16	1	2	4	3	1	1	1
1	2	2	2	2	2	1	0	1	1	1	1	1	0	1	0	5	2	3	5	5	5	18	2	4	2	5	4	1	1
0	2	2	2	2	1	7	0	1	1	1	0	1	0	1	1	5	2	3	5	5	2	15	1	3	2	4	4	1	1
1	1	1	2	2	4	2	0	0	1	1	0	1	1	1	0	5	2	4	3	5	3	15	1	3	3	3	4	1	1
0	1	2	2	3	5	2	1	1	1	1	0	1	1	1	1	6	3	3	5	5	3	16	1	3	5	4	4	1	1
1	1	1	2	2	4	2	0	1	1	1	1	1	0	1	1	6	3	3	5	5	3	16	1	3	3	4	4	1	1
1	1	1	1	2	4	6	0	0	1	1	0	0	1	1	0	4	2	4	4	5	4	17	2	2	5	4	1	1	1
0	1	1	2	6	4	8	0	0	1	0	0	1	1	0	1	4	2	3	2	4	2	11	0	4	2	4	4	1	1
1	1	1	2	2	2	6	0	1	1	1	1	1	0	1	1	6	3	4	5	5	5	19	2	4	3	4	4	1	1
1	1	2	1	6	5	1	1	1	1	0	0	1	1	0	1	4	2	1	1	1	1	4	0	1	1	3	1	5	0
1	2	2	2	2	5	1	0	0	1	1	1	1	1	1	1	7	3	3	4	4	2	13	1	4	5	3	1	1	1
1	3	2	2	6	4	3	0	1	1	1	0	1	0	1	0	4	2	4	4	4	4	16	1	3	4	3	4	1	1
0	2	2	2	2	4	2	0	1	1	1	0	1	0	1	0	4	2	4	5	5	4	18	2	4	2	3	4	1	1
0	1	1	2	4	5	6	0	0	1	1	1	1	0	1	0	5	2	3	5	4	5	17	1	4	3	3	1	1	1
1	1	1	2	2	4	2	0	0	1	1	1	1	0	1	0	5	2	3	3	4	3	13	1	4	4	4	1	1	1
1	2	2	2	5	5	3	0	0	0	1	0	1	1	1	1	5	2	4	4	4	4	16	1	2	4	2	4	1	1
0	1	1	2	5	4	6	1	1	1	0	0	1	0	1	1	4	2	3	4	5	4	16	1	5	5	5	4	4	1
0	1	1	2	2	4	2	0	0	1	1	0	1	0	1	1	5	2	4	5	5	5	19	2	3	1	3	4	1	1
1	1	1	1	1	5	6	0	0	1	1	1	1	1	0	0	5	2	1	1	1	4	7	0	4	1	3	4	1	0
1	1	2	2	2	5	1	0	0	1	1	0	1	0	1	0	4	2	4	4	5	4	17	2	1	3	4	4	1	1
1	1	2	2	2	5	1	0	0	1	1	0	1	0	1	0	4	2	4	4	5	4	17	2	1	3	4	4	1	1
1	2	2	1	2	4	2	0	0	1	1	1	1	1	0	1	6	3	1	3	1	3	8	0	2	3	2	2	1	0
0	1	1	1	7	4	2	0	1	1	1	1	1	1	0	1	6	3	5	5	5	5	20	2	1	4	4	4	5	1
0	1	1	2	3	4	2	0	0	1	1	0	1	0	1	1	5	2	5	5	5	5	20	2	1	2	4	4	1	1
0	1	1	2	2	5	1	0	0	1	1	0	1	0	1	1	5	2	4	4	4	4	16	1	3	2	2	2	1	1
0	1	1	1	4	5	2	0	0	0	0	0	1	1	0	1	3	1	2	2	2	2	8	0	4	5	4	4	5	0
1	1	1	2	2	4	8	0	0	1	1	1	1	0	1	1	6	3	4	5	5	2	16	1	4	1	4	4	1	0
0	1	1	2	2	1	6	0	0	1	1	0	1	1	1	0	5	2	4	2	2	2	10	0	2	2	2	4	2	0
0	1	1	2	3	4	2	0	0	1	1	0	1	0	1	1	5	2	4	5	5	2	16	2	4	4	3	4	1	1
1	3	2	2	5	4	4	1	0	1	1	1	0	1	1	1	6	3	5	5	5	1	16	2	1	2	4	4	1	1
1	1	1	1	5	4	6	0	0	1	1	0	0	1	1	0	4	2	5	5	5	3	18	2	4	4	2	1	1	1
1	1	1	2	2	5	2	0	0	0	0	0	1	1	0	1	3	1	5	1	1	4	11	0	1	5	4	3	1	0
1	2	2	1	5	4	5	0	0	1	1	0	1	1	0	1	5	2	3	4	4	3	14	1	3	2	2	4	1	1
1	2	2	1	5	4	3	0	0	1	1	1	1	1	1	1	7	3	4	5	5	4	18	2	2	4	2	4	5	1
0	1	1	1	4	4	6	0	1	1	1	1	1	0	1	0	5	2	4	4	4	4	16	1	4	4	2	4	3	1
0	1	2	1	6	4	7	0	1	1	1	1	1	1	0	0	5	2	4	4	4	5	17	2	1	5	2	1	1	1
1	2	2	1	5	5	2	0	0	1	1	0	0	0	1	1	4	2	4	4	4	4	16	1	4	4	4	4	1	1
0	1	1	2	4	4	6	0	0	1	1	1	1	1	1	0	6	3	4	5	5	5	19	2	2	4	3	4	5	1
1	3	2	1	5	2	1	1	0	1	1	0	1	0	1	0	4	2	4	5	4	4	17	2	4	2	3	4	5	1
0	2	2	2	7	4	2	0	1	1	1	1	1	1	0	0	5	2	4	5	5	4	18	2	3	3	3	3	2	1
1	2	2	2	2	5	2	0	1	1	1	1	1	1	1	1	7	3	4	3	3	2	12	0	2	4	3	2	1	1
0	1	2	1	3	4	3	1	0	1	1	1	1	1	0	1	6	3	4	4	4	2	14	1	4	3	4	4	5	1
0	1	1	2	2	5	2	0	0	1	1	1	1	0	1	1	6	3	4	5	4	2	15	1	2	5	5	4	1	1
0	1	1	2	2	4	6	0	0	1	1	1	1	1	1	0	6	3	4	5	4	2	15	1	3	4	3	4	1	1
0	1	1	2	6	4	6	0	0	1	1	1	1	1	1	0	6	3	4	5	5	5	19	2	3	4	2	4	1	1
0	1	1	2	2	4	2	0	0	1	1	1	1	0	1	0	5	2	4	5	5	3	17	2	3	5	2	4	5	1
0	1	1	2	6	4	6	0	0	1	0	0	1	1	0	1	4	2	2	4	4	4	14	1	2	4	4	2	1	0
0	1	2	2	4	4	6	1	1	1	0	0	0	0	1	0	2	1	3	3	4	3	13	1	4	4	4	4	1	1
1	1	2	1	5	4	2	0	0	1	0	0	1	1	0	1	4	2	1	2	1	3	7	0	4	2	4	2	1	1
0	1	1	2	6	4	6	0	0	1	1	1	0	1	1	0	5	2	3	4	4	3	14	1	3	5	3	4	1	1
1	1	1	2	2	4	2	0	0	0	0	0	1	1	1	1	4	2	3	3	4	4	14	1	3	4	3	4	1	1
1	2	2	2	3	4	2	0	1	1	1	0	1	1	1	1	6	3	4	4	4	4	16	1	2	3	4	4	1	1
0	1	1	2	3	5	2	0	0	1	1	1	1	0	1	0	5	2	3	4	4	2	13	1	3	4	4	4	1	1
1	1	1	2	4	4	6	0	0	1	1	0	1	1	1	0	5	2	3	4	4	4	15	1	3	3	5	4	1	1
1	1	1	1	2	4	6	0	0	0	0	0	1	1	1	0	3	1	2	4	3	1	10	0	2	5	4	2	5	1
0	2	1	2	3	5	5	0	0	1	1	0	1	0	1	0	4	2	3	3	5	3	14	1	2	5	4	4	4	1
0	1	1	1	2	4	6	0	0	1	1	1	1	0	1	1	6	3	4	5	5	1	15	1	4	2	5	4	1	1
0	1	1	1	2	4	6	0	0	1	0	0	1	1	0	0	3	1	3	4	4	3	14	1	2	5	3	4	1	1
0	1	1	1	5	4	6	0	0	0	0	0	1	1	0	1	3	1	2	3	3	2	10	0	2	5	3	4	5	0
0	2	2	2	3	5	1	0	1	1	1	0	1	1	1	1	6	3	3	4	3	4	14	1	2	3	4	4	1	1
1	1	1	1	2	4	6	0	0	0	1	1	1	0	1	1	5	2	3	4	4	3	14	1	2	4	3	4	1	1
0	1	1	2	2	4	6	0	1	1	1	0	1	1	1	0	5	2	1	5	5	2	13	1	3	5	4	4	1	1
0	1	1	2	6	4	6	0	0	1	1	1	1	1	1	0	6	3	4	5	5	5	19	2	3	4	2	4	1	1
0	1	1	1	2	5	2	0	0	1	0	0	1	1	1	0	4	2	2	2	2	3	9	0	3	4	4	1	5	1
1	1	2	1	4	4	2	0	1	1	1	1	1	1	1	1	7	3	4	5	5	5	19	2	1	2	4	4	1	1
1	2	2	1	2	5	1	0	0	1	1	1	1	1	0	1	6	3	4	5	4	4	17	2	2	2	5	4	1	1
0	1	1	1	7	4	2	0	0	1	1	1	1	0	1	0	5	2	3	4	4	3	14	1	3	3	2	4	1	1
1	1	2	1	5	4	3	0	0	1	0	0	1	1	0	1	4	2	2	4	2	4	12	0	2	4	1	4	1	0
0	1	1	2	3	4	6	0	0	1	0	0	1	1	0	1	4	2	2	2	2	2	8	0	1	5	5	2	1	0
1	3	2	1	5	5	1	0	0	1	1	1	0	0	1	0	4	2	4	5	5	5	19	2	4	4	2	4	3	1
1	1	2	1	1	4	3	1	0	1	1	0	1	0	0	0	3	1	4	4	5	5	18	2	3	5	3	4	5	1
0	1	1	2	2	4	8	0	0	1	1	0	1	1	1	0	5	2	4	4	4	4	16	1	3	3	3	4	1	1
1	2	1	1	6	4	1	0	0	1	1	0	1	1	1	1	6	3	5	5	5	1	16	2	2	5	5	4	1	1
1	2	2	2	7	4	1	0	0	1	1	1	1	0	1	0	5	2	4	4	4	3	15	1	4	3	4	4	1	1
0	2	2	2	2	5	2	0	0	1	1	0	1	1	1	0	5	2	3	4	4	4	15	1	2	4	4	4	1	1
0	1	1	2	5	2	6	0	0	1	1	0	1	1	1	0	5	2	3	3	4	4	14	1	2	4	2	4	1	1
1	3	2	2	2	5	2	0	0	1	1	1	1	0	1	0	5	2	5	5	5	5	20	2	5	1	2	4	1	1
0	1	2	2	2	4	8	0	0	1	0	0	1	1	0	1	4	2	3	2	2	2	9	0	5	1	4	2	1	1
1	2	2	1	5	4	2	0	1	1	1	1	1	0	0	1	5	2	5	5	5	4	19	2	1	4	4	4	1	1
1	2	2	2	2	4	1	1	0	1	1	1	0	0	1	0	4	2	5	5	5	4	19	2	4	4	3	4	5	1
0	1	1	2	6	4	2	0	0	1	1	0	1	0	1	0	4	2	4	5	5	5	19	2	4	4	3	4	1	1
1	2	2	2	7	5	2	0	0	1	1	1	1	0	1	0	5	2	4	4	5	4	17	2	4	2	3	4	1	1
1	1	1	1	5	4	6	0	1	1	1	1	1	0	1	0	5	2	1	5	5	5	16	2	2	5	1	2	3	1
1	2	2	2	3	5	2	0	1	1	1	1	0	0	1	1	5	2	5	5	5	5	20	2	4	1	3	4	5	1
1	1	1	1	2	5	2	0	0	1	0	1	1	0	0	1	4	2	1	3	3	3	10	0	4	5	5	3	5	0
1	2	2	2	2	5	1	1	1	1	1	0	1	1	0	1	5	2	4	3	4	5	16	1	3	2	3	1	1	1
0	1	1	2	6	4	6	0	0	1	1	1	1	1	1	0	6	3	4	5	5	5	19	2	3	4	2	4	1	1
1	1	1	1	1	4	2	0	0	1	1	1	1	0	1	1	6	3	4	1	4	4	13	1	4	5	4	4	1	1
0	1	1	2	7	4	6	0	0	1	1	0	0	1	1	0	4	2	4	4	5	3	16	2	3	5	2	4	1	1
1	1	1	1	1	4	2	0	0	1	1	0	1	1	1	1	6	3	3	5	5	4	17	2	2	4	4	4	1	1
0	1	1	2	2	5	2	0	0	1	1	0	1	0	1	1	5	2	3	5	5	5	18	2	4	3	4	4	1	1
1	1	1	1	1	4	2	0	0	1	1	0	1	1	1	0	5	2	4	2	3	4	13	1	1	4	5	1	5	1
1	1	1	1	1	4	6	0	0	1	0	1	1	1	1	0	5	2	4	4	3	3	14	1	2	2	1	3	1	1
1	2	2	2	2	5	1	0	0	1	1	0	0	1	1	1	5	2	4	5	4	4	17	2	2	5	5	4	1	1
0	1	2	2	4	4	8	0	0	1	1	1	0	0	0	0	3	1	3	4	4	4	15	1	4	4	2	4	1	1
1	1	1	1	1	4	6	0	0	1	1	1	1	1	1	0	6	3	4	5	5	4	18	2	4	3	3	4	1	1
1	3	2	2	3	4	3	0	0	1	1	1	1	1	0	1	6	3	3	4	4	4	15	1	2	2	4	4	1	1
1	1	1	2	6	4	8	0	0	1	1	0	1	1	1	0	5	2	4	4	4	4	16	1	3	4	3	1	4	1
1	1	2	1	6	4	1	0	0	1	1	0	1	1	0	0	4	2	4	4	4	4	16	1	2	5	2	4	1	1
1	2	2	1	5	5	3	0	0	1	1	1	1	1	1	1	7	3	3	5	5	2	15	1	3	4	3	4	1	1
0	1	1	2	6	4	6	0	0	1	1	1	0	1	1	0	5	2	4	4	4	2	14	1	2	3	3	4	5	1
1	1	2	1	6	4	2	0	0	1	1	1	1	0	1	0	5	2	4	2	4	4	14	1	4	5	4	4	1	0
1	2	1	1	7	4	6	0	0	1	1	1	1	1	1	0	6	3	4	5	5	4	18	2	4	4	2	4	1	1
1	1	2	2	6	4	3	0	0	1	1	0	1	1	1	0	5	2	4	4	4	5	17	2	2	5	4	4	5	1
1	1	2	1	5	4	2	0	0	1	1	1	1	0	1	0	5	2	4	4	5	2	15	1	4	4	3	4	1	1
1	2	2	2	2	5	1	1	0	1	1	1	0	0	1	0	4	2	4	5	5	1	15	1	5	1	2	4	3	1
0	1	2	2	2	4	7	0	1	1	0	0	1	1	0	1	4	2	3	5	4	4	16	1	1	4	5	4	1	1
1	2	2	1	5	4	2	0	0	1	1	1	1	0	1	0	5	2	3	5	5	4	17	2	3	4	4	4	5	1
1	1	2	1	5	5	2	0	0	1	1	1	1	1	0	1	6	3	4	5	5	5	19	2	2	5	4	4	4	1
1	2	2	1	5	2	2	1	0	1	1	1	1	1	1	0	6	3	4	4	4	4	16	1	4	2	3	4	1	1
1	1	1	1	7	4	2	1	1	1	1	0	1	1	0	1	5	2	2	2	2	3	9	0	2	3	3	1	5	0
1	1	1	2	4	2	6	0	0	1	1	0	1	1	1	1	6	3	3	5	5	5	18	2	3	1	4	4	1	1
0	1	1	2	2	4	2	0	0	1	1	1	1	1	1	0	6	3	4	3	3	3	13	1	2	4	2	1	5	1
1	1	1	1	7	4	2	0	0	1	1	0	1	1	1	0	5	2	4	4	4	3	15	1	3	5	3	4	1	1
1	1	1	1	2	4	2	0	0	1	1	1	1	1	1	0	6	3	4	4	4	4	16	1	4	2	2	1	1	1
1	1	1	1	4	4	8	0	0	1	0	0	1	1	0	0	3	1	3	4	4	2	13	1	2	4	4	4	5	1
1	2	2	2	5	4	3	0	1	1	1	0	1	1	0	1	5	2	4	4	5	2	15	1	3	4	3	4	1	1
1	1	2	2	5	4	3	0	0	0	1	1	1	1	1	1	6	3	3	4	3	3	13	1	3	3	3	4	5	1
0	1	1	2	7	2	2	0	1	1	1	1	1	0	1	0	5	2	4	5	4	5	18	1	2	1	4	4	1	0
1	1	1	2	7	4	1	0	0	1	1	1	1	0	1	0	5	2	5	5	5	5	20	2	4	5	2	4	1	1
1	1	2	1	6	3	2	0	0	1	1	1	1	1	1	1	7	3	4	4	4	4	16	1	2	4	2	2	5	1
1	1	2	1	6	3	2	0	0	1	1	1	1	1	1	1	7	3	4	4	4	4	16	1	2	4	2	1	5	1
1	2	1	1	1	4	2	0	0	1	0	1	0	1	1	0	4	2	4	4	4	4	16	1	2	4	2	4	1	1
1	1	1	2	6	4	2	0	0	1	1	1	1	1	1	0	6	3	3	4	3	4	14	1	2	3	4	4	5	1
0	1	1	2	6	4	2	0	0	1	1	1	1	0	1	1	6	3	3	4	5	3	15	1	3	4	4	4	1	1
1	2	2	1	6	5	1	0	1	1	1	1	1	1	1	0	6	3	5	5	5	4	19	2	4	5	3	1	1	1
1	2	2	1	6	4	1	0	0	1	1	1	1	0	1	1	6	3	4	4	4	4	16	1	4	2	4	4	1	1
0	1	1	1	6	4	6	0	0	0	0	0	1	1	1	1	4	2	2	3	3	4	12	0	3	4	4	4	1	0
0	2	2	2	7	5	1	0	0	1	1	0	1	1	1	0	5	2	3	4	4	4	15	1	4	2	4	1	1	1
1	1	1	1	5	4	2	0	0	1	1	1	1	1	0	1	6	3	4	4	4	4	16	1	2	3	2	4	1	1
1	2	2	1	4	5	1	0	0	1	1	0	1	0	1	0	4	2	3	4	1	1	9	0	3	4	3	4	1	0
0	1	1	2	7	4	6	0	1	0	1	1	1	1	0	1	5	2	3	4	4	4	15	1	2	4	3	4	5	1
0	1	1	2	2	5	2	0	0	0	1	1	1	0	1	0	4	2	3	4	4	4	15	0	4	3	3	4	5	1
1	1	1	2	3	4	2	0	0	1	1	1	1	0	0	1	5	2	3	5	5	5	18	2	3	5	2	4	1	1
0	1	1	1	6	2	6	0	0	1	1	1	1	1	0	1	6	3	3	3	3	2	11	0	2	4	4	2	2	1
1	1	2	1	5	4	2	0	0	1	0	0	1	1	0	0	3	1	3	3	3	3	12	0	2	2	4	1	1	1
0	1	1	2	2	4	6	0	0	1	0	1	1	1	0	1	5	2	3	5	5	5	18	2	2	5	5	4	1	1
0	1	1	2	3	2	8	0	0	1	1	1	1	0	1	0	5	2	4	4	4	3	15	1	4	3	3	4	1	1
1	1	1	1	5	4	2	0	0	1	1	0	1	1	0	0	4	2	3	3	3	3	12	0	2	4	3	4	1	1
1	1	1	1	4	4	6	0	0	1	1	1	1	0	1	0	5	2	4	5	5	3	17	2	4	4	2	4	5	1
0	1	1	1	2	4	2	0	0	1	1	0	1	1	0	1	5	2	3	4	4	4	15	1	1	2	4	4	1	1
1	2	2	1	5	5	1	0	0	1	1	1	0	0	1	0	4	2	4	5	5	5	19	2	5	2	2	4	1	1
0	1	1	2	3	4	2	0	0	1	1	0	1	1	1	0	5	2	4	4	5	4	17	2	2	2	4	4	1	1
0	1	1	2	5	5	2	0	0	0	1	0	1	0	1	0	3	1	4	4	4	2	14	1	4	4	4	4	4	1
0	1	1	2	5	4	6	0	0	1	1	1	1	1	1	0	6	3	5	5	5	5	20	2	3	5	2	4	1	1
1	2	2	2	2	4	2	0	0	1	1	1	0	1	1	1	6	3	3	4	4	4	15	1	3	4	3	4	1	1
1	2	2	1	5	5	1	0	0	1	1	0	1	1	1	1	6	3	3	4	4	4	15	1	3	3	4	4	1	1
0	2	2	2	3	4	7	0	0	1	1	1	1	1	1	0	6	3	3	3	4	4	14	1	3	3	3	4	5	1
0	1	1	2	2	1	6	0	0	1	1	0	1	1	1	1	6	3	4	5	5	2	16	2	4	2	4	4	1	1
1	2	2	2	5	2	1	0	0	0	1	1	1	0	1	0	4	2	4	5	5	4	18	2	3	2	3	4	5	1
0	2	2	2	3	5	1	0	0	1	1	0	1	1	1	1	6	3	3	3	3	3	12	0	2	2	4	2	1	1
1	2	2	1	5	5	2	0	0	1	1	1	1	1	1	1	7	3	4	5	4	3	16	1	3	4	4	4	1	1
0	1	1	2	2	4	6	0	0	1	1	1	1	1	0	0	5	2	4	5	4	4	17	2	2	4	2	4	1	1
1	1	1	1	4	4	6	0	0	1	1	0	1	1	0	0	4	2	3	4	4	4	15	1	1	5	4	4	1	1
1	1	1	2	7	4	1	0	1	1	1	1	1	0	1	1	6	3	3	4	4	2	13	1	3	4	4	4	1	1
1	2	2	2	3	4	1	0	0	1	1	1	1	1	1	0	6	3	5	5	4	2	16	1	4	4	2	2	1	1
0	1	1	2	3	5	6	1	0	1	1	1	1	1	1	1	7	3	4	4	4	2	14	1	2	4	5	1	1	1
1	1	1	1	4	5	2	1	0	1	1	0	1	1	0	0	4	2	3	5	5	5	18	1	2	4	1	4	1	0
1	1	1	1	5	4	6	0	1	1	1	1	1	1	1	1	7	3	4	4	4	4	16	1	4	4	4	4	5	1
0	1	1	2	2	4	6	0	1	1	1	0	1	1	1	1	6	3	3	5	5	4	17	2	1	3	2	1	1	1
1	2	2	1	7	5	1	0	0	1	1	1	0	0	0	0	3	1	3	3	3	3	12	0	4	3	3	2	1	1
1	1	1	1	5	4	2	0	0	1	1	0	0	0	1	0	3	1	3	4	4	3	14	1	3	3	3	4	5	1
1	1	1	2	2	2	6	0	0	1	1	0	1	0	1	0	4	2	4	5	4	5	18	2	3	2	4	4	1	1
1	2	2	2	6	5	1	0	0	1	1	1	1	0	1	0	5	2	3	4	4	5	16	1	3	4	3	2	5	1
0	1	1	2	2	4	6	0	0	1	1	0	1	0	1	1	5	2	4	5	4	4	17	2	4	4	4	4	1	1
1	2	1	2	3	4	2	0	1	1	1	0	1	1	1	1	6	3	4	4	4	4	16	1	4	4	3	1	1	1
0	1	1	2	3	5	1	0	0	1	1	1	0	0	1	0	4	2	5	5	5	4	19	2	4	4	2	4	5	1
1	3	1	2	3	5	1	0	0	1	1	0	1	1	1	1	6	3	3	5	5	5	18	2	4	4	4	4	1	1
0	3	3	1	3	1	7	1	1	1	1	1	1	1	0	1	6	3	1	1	1	1	4	0	5	1	5	1	1	0
1	1	1	1	1	4	6	0	0	1	1	1	1	1	0	1	6	3	3	5	5	2	15	1	2	3	3	4	1	1
0	1	2	2	2	4	7	0	0	1	1	0	1	1	1	1	6	3	3	4	4	4	15	1	3	4	4	4	1	1
1	1	1	2	3	4	2	0	0	1	1	0	1	1	0	0	4	2	3	3	3	4	13	1	2	5	3	3	1	1
1	1	2	1	2	4	1	0	0	1	0	0	1	1	1	1	5	2	3	3	3	4	13	1	3	4	4	2	1	1
1	2	2	2	3	5	1	1	1	1	1	1	1	0	1	1	6	3	4	5	5	4	18	2	4	2	4	4	1	1
0	1	2	2	2	4	8	0	0	1	1	1	1	0	1	0	5	2	4	5	5	1	15	1	3	3	3	4	1	1
0	1	1	1	6	4	1	0	0	1	1	1	1	1	0	0	5	2	3	3	3	4	13	0	2	2	3	4	1	0
0	2	1	1	2	5	3	0	0	1	1	0	1	1	1	0	5	2	4	4	4	4	16	1	2	4	4	3	1	1
1	3	2	2	2	4	2	0	0	1	1	0	1	1	1	0	5	2	5	5	5	5	20	2	1	1	5	4	1	1
0	2	2	2	2	5	1	0	0	1	1	1	1	1	1	0	6	3	4	1	1	1	7	0	5	1	5	1	1	0
0	1	2	2	7	5	6	0	0	1	1	0	1	1	0	1	5	2	3	4	3	4	14	1	2	5	4	1	5	1
1	1	2	1	2	4	2	0	0	1	1	1	1	1	0	0	5	2	4	4	4	4	16	1	3	2	4	4	1	1
1	1	1	2	4	4	6	1	0	1	1	1	1	1	1	0	6	3	4	4	4	5	17	2	2	1	4	4	1	1
1	1	1	2	4	4	3	1	1	1	0	0	1	1	1	1	5	2	3	4	3	5	15	1	3	1	5	4	4	1
1	1	1	2	2	2	6	1	0	1	1	0	1	0	1	1	5	2	4	5	3	2	14	1	4	1	5	4	2	1
1	2	2	1	2	4	1	0	0	0	0	1	1	1	1	0	4	2	4	5	4	4	17	2	4	4	2	1	1	1
1	1	1	1	2	4	8	0	0	1	1	1	1	1	1	1	7	3	5	5	5	3	18	2	4	5	5	4	5	1
1	2	2	1	5	5	2	0	0	1	0	1	1	0	1	1	5	2	4	5	4	2	15	1	2	1	2	1	1	1
1	1	2	1	5	4	2	0	0	1	1	1	1	0	1	0	5	2	3	3	4	2	12	0	3	4	4	4	1	1
1	1	1	2	1	5	1	0	0	1	1	1	0	0	1	1	5	2	5	4	4	4	17	2	4	2	3	4	1	1
1	1	2	1	7	4	8	0	0	1	1	1	1	1	1	0	6	3	4	4	4	4	16	1	2	2	2	4	1	1
0	1	1	1	5	4	6	1	1	1	1	0	1	1	1	1	6	3	3	1	5	3	12	1	3	1	5	4	1	1
0	1	1	1	6	4	8	0	0	1	1	1	1	0	1	1	6	3	4	4	4	2	14	1	4	2	4	1	1	1
0	1	1	2	6	4	8	0	1	1	1	0	1	1	1	1	6	3	4	5	5	4	18	2	4	3	4	4	1	1
1	2	1	2	2	5	1	0	0	1	1	0	1	1	0	1	5	2	3	4	4	2	13	1	3	3	2	4	1	1
0	1	1	1	5	4	6	1	1	1	1	0	1	1	1	1	6	3	3	1	5	3	12	1	3	1	5	4	1	1
0	1	1	2	5	4	2	0	0	1	1	0	1	0	1	1	5	2	4	5	4	2	15	1	2	4	2	4	1	1
1	1	1	2	5	4	6	0	0	1	1	0	1	0	1	1	5	2	3	1	1	1	6	0	3	4	3	4	1	0
1	2	2	2	5	4	3	0	0	1	1	1	0	0	1	1	5	2	4	4	4	4	16	1	2	2	4	4	1	1
0	1	2	2	3	4	7	0	0	1	1	1	1	0	1	1	6	3	3	4	4	2	13	1	4	4	4	4	5	1
1	1	1	1	6	4	2	0	0	1	1	0	1	1	0	1	5	2	3	4	4	2	13	1	3	2	3	4	3	1
1	1	1	2	6	4	6	0	0	1	1	0	1	1	1	1	6	3	3	4	3	4	14	1	2	4	5	4	1	1
1	1	2	2	2	4	6	0	0	0	0	1	0	1	0	1	3	1	2	5	2	5	14	1	3	3	4	3	5	1
0	1	1	2	2	4	6	0	0	1	1	0	1	1	1	1	6	3	4	5	5	5	19	2	3	4	4	4	1	1
0	1	1	2	2	2	6	0	0	1	1	0	1	1	1	0	5	2	3	5	5	5	18	2	3	2	2	4	1	1
0	1	1	2	2	4	6	0	0	1	1	0	1	1	1	1	6	3	4	5	4	4	17	2	3	4	4	4	1	1
1	1	1	1	5	2	6	0	0	1	1	0	1	1	1	0	5	2	4	4	4	4	16	1	2	2	4	4	3	1
0	1	1	2	5	2	6	0	0	1	1	1	1	0	1	1	6	3	4	4	5	5	18	2	3	3	4	4	1	1
0	1	1	1	4	4	6	0	0	1	0	0	1	1	0	1	4	2	2	2	2	4	10	0	2	4	4	2	5	0
1	1	1	1	2	2	6	0	1	1	0	0	1	1	0	1	4	2	3	2	3	2	10	0	2	5	5	4	3	1
1	1	1	1	7	2	6	0	0	1	0	1	1	0	1	0	4	2	4	4	4	5	17	2	1	4	1	4	1	1
1	1	1	1	2	2	6	0	0	1	0	0	1	1	0	1	4	2	3	3	3	1	10	0	2	5	4	2	1	1
0	1	1	2	6	4	6	1	0	0	0	0	1	1	1	1	4	2	2	2	2	3	9	0	5	5	4	2	1	0
0	1	1	2	2	4	6	0	0	1	1	0	1	0	1	1	5	2	3	4	4	4	15	1	4	4	4	4	1	1
1	2	2	1	6	4	1	1	1	1	1	0	1	1	0	0	4	2	3	3	3	5	14	1	2	4	2	1	1	0
0	1	1	2	2	2	6	0	0	1	0	0	1	1	0	1	4	2	3	4	3	4	14	1	2	4	4	4	1	0
0	1	1	2	2	4	6	1	0	1	1	0	1	1	1	1	6	3	3	5	5	4	17	2	4	3	4	4	1	1
0	1	2	2	2	4	8	0	0	1	1	1	1	1	1	0	6	3	3	4	5	4	16	2	2	3	2	4	5	1
1	2	2	1	5	5	2	0	0	1	1	0	1	0	1	1	5	2	3	4	4	4	15	1	3	4	4	1	1	1
1	2	2	2	2	4	2	0	0	1	1	0	0	1	1	0	4	2	4	4	4	3	15	1	4	3	4	4	1	1
1	2	2	2	3	4	2	0	0	1	1	1	1	0	1	1	6	3	3	3	3	4	13	1	3	3	2	3	4	1
1	1	2	1	5	4	2	0	0	1	1	1	0	1	1	0	5	2	5	5	4	3	17	2	3	4	3	4	1	1
0	2	2	2	3	4	7	0	1	1	1	0	1	1	1	1	6	3	3	4	4	4	15	1	3	2	4	4	1	1
1	2	1	1	6	5	2	1	0	1	1	0	1	1	1	1	6	3	3	5	5	3	16	1	5	2	4	4	1	1
0	1	1	2	2	4	6	1	0	1	1	0	1	0	1	1	5	2	3	5	5	4	17	2	3	5	4	4	1	1
1	1	1	2	2	4	2	1	0	1	1	0	1	1	0	0	4	2	4	3	4	5	16	1	2	4	4	2	1	1
1	1	1	1	1	4	2	0	1	1	1	1	1	1	1	1	7	3	4	5	5	4	18	2	3	4	2	4	1	1
1	1	1	2	2	4	6	0	0	1	1	0	0	1	1	1	5	2	4	5	5	1	15	1	2	2	4	4	1	1
0	1	1	2	2	4	6	0	0	1	1	1	1	1	0	1	6	3	3	4	4	4	15	1	3	4	4	4	1	1
1	1	1	2	2	4	6	0	0	1	1	0	1	1	1	0	5	2	4	5	5	4	18	2	2	1	3	4	1	1
0	1	1	2	2	4	8	0	0	1	1	0	1	1	1	1	6	3	3	5	5	3	16	1	3	1	5	4	1	1
1	1	2	1	7	4	2	1	0	1	1	1	1	1	1	0	6	3	2	1	1	1	5	0	5	1	4	4	1	1
1	1	1	2	6	4	2	0	0	1	1	1	1	1	1	0	6	3	3	4	3	3	13	1	3	4	4	4	1	1
0	1	2	1	6	4	7	0	0	1	1	0	1	1	1	1	6	3	3	4	4	3	14	1	2	4	4	4	5	1
1	1	1	2	7	4	2	1	0	1	0	0	1	1	0	0	3	1	3	5	4	5	17	1	1	3	4	4	1	1
1	1	1	1	5	2	6	0	0	1	0	0	1	1	1	1	5	2	2	3	4	2	11	0	2	4	5	4	1	0
1	1	1	2	3	4	2	1	1	1	1	1	1	0	1	1	6	3	3	3	4	2	12	1	4	3	4	4	1	1
1	2	2	1	7	2	5	0	0	1	1	1	1	0	1	0	5	2	5	5	5	5	20	2	4	2	2	4	1	1
1	2	2	1	7	4	3	0	1	1	0	0	1	1	0	1	4	2	2	2	2	2	8	0	1	4	4	3	1	0
1	1	2	1	7	2	3	0	0	1	0	0	1	1	0	0	3	1	2	1	2	2	7	0	2	4	4	3	1	0
1	1	1	1	2	4	6	0	0	1	1	1	1	1	1	0	6	3	5	5	4	3	17	2	3	5	2	4	3	1
0	1	2	2	2	4	7	0	0	1	1	1	1	1	1	1	7	3	4	3	3	3	13	1	3	3	2	2	1	1
1	1	1	1	2	4	6	0	0	1	1	1	1	1	0	1	6	3	3	5	5	1	14	1	2	5	3	4	1	1
1	1	1	2	2	4	6	0	1	1	1	0	1	1	0	1	5	2	3	1	1	1	6	0	3	4	3	4	1	0
1	1	1	1	2	4	6	0	0	1	1	1	1	1	0	1	6	3	3	5	4	1	13	1	1	3	4	4	1	1
1	1	1	2	1	2	6	0	0	1	1	0	1	1	0	1	5	2	3	5	5	5	18	2	2	3	5	4	1	1
1	1	1	2	2	4	6	0	0	1	1	0	0	0	1	1	4	2	4	4	4	4	16	1	3	2	4	4	1	1
1	3	1	2	3	5	3	0	0	1	0	0	1	1	0	0	3	1	1	1	1	1	4	0	1	3	5	2	4	0
1	1	1	2	6	2	6	0	0	1	1	1	1	1	0	1	6	3	4	5	4	4	17	2	2	3	4	4	1	1
1	1	1	1	1	4	8	0	0	0	1	0	1	1	0	1	4	2	3	4	4	4	15	1	1	5	3	4	1	1
1	1	1	1	1	4	8	0	1	1	1	0	0	1	1	1	5	2	5	5	5	5	20	2	5	3	5	4	1	1
1	1	1	1	2	4	6	0	0	0	0	0	1	1	0	0	2	1	3	4	4	2	13	1	2	4	4	4	1	1
1	1	1	1	2	4	6	0	0	1	1	1	1	1	1	0	6	3	4	4	4	4	16	1	4	4	4	4	5	1
1	1	1	1	7	4	6	0	0	1	1	0	1	1	1	0	5	2	4	5	5	4	18	2	2	5	3	4	1	1
1	1	1	2	2	4	6	0	0	1	1	1	1	1	1	1	7	3	4	5	4	3	16	2	2	5	4	1	1	1
1	1	1	2	7	4	6	0	0	1	1	1	1	1	1	1	7	3	3	4	4	4	15	1	2	2	4	4	1	1
1	1	1	1	7	4	6	0	0	1	1	0	1	1	0	0	4	2	3	4	3	5	15	1	1	2	4	4	3	0
1	1	1	2	2	4	6	0	0	1	1	1	0	0	1	0	4	2	3	3	4	4	14	1	2	4	2	4	1	1
1	1	1	2	4	2	6	0	0	1	1	1	1	0	0	0	4	2	4	4	4	2	14	1	2	4	4	4	1	1
0	1	1	1	5	4	6	1	1	1	1	0	1	1	1	1	6	3	4	5	5	5	19	2	3	3	4	4	1	1
0	1	1	2	4	4	6	0	0	1	1	0	1	1	0	0	4	2	3	3	4	4	14	1	3	3	4	1	1	1
0	1	1	2	2	2	6	0	0	1	1	0	1	1	0	1	5	2	3	3	4	2	12	0	4	4	4	1	1	1
1	1	1	2	1	4	6	0	0	1	1	1	1	1	1	0	6	3	4	4	5	5	18	2	2	4	3	2	1	1
0	1	1	2	3	2	8	1	0	1	1	0	1	1	0	1	5	2	4	5	5	5	19	2	4	4	5	4	1	1
0	1	1	1	7	5	6	0	1	1	1	0	1	1	0	0	4	2	4	2	5	3	14	1	4	2	3	2	1	1
0	1	1	1	1	2	6	0	0	1	1	0	1	1	1	1	6	3	3	5	5	5	18	2	2	4	5	4	1	1
0	1	1	2	2	4	6	0	0	1	1	1	1	1	1	0	6	3	4	5	5	5	19	2	3	2	1	4	1	1
0	1	1	2	4	4	2	1	1	1	1	1	1	1	1	1	7	3	3	5	5	2	15	1	3	1	4	4	4	1
0	1	1	1	2	2	6	0	1	1	1	0	1	1	1	0	5	2	4	4	4	3	15	1	4	4	3	4	1	1
0	1	1	2	2	2	6	0	0	1	1	0	1	0	1	1	5	2	3	5	5	4	17	2	3	4	4	4	1	1
1	1	1	1	5	4	6	0	1	1	1	1	1	1	1	0	6	3	5	5	5	4	19	2	3	4	2	1	1	1
0	1	1	2	2	2	6	0	0	1	1	1	1	0	1	0	5	2	4	5	5	3	17	2	4	2	3	4	1	1
0	1	1	2	2	2	6	0	1	1	1	1	0	0	1	1	5	2	4	5	5	4	18	2	5	1	3	4	1	1
1	1	1	1	2	4	6	0	0	1	1	1	1	1	0	1	6	3	3	3	4	5	15	1	2	4	4	2	1	1
0	1	1	2	5	4	6	0	1	1	1	0	1	1	0	1	5	2	3	5	4	4	16	1	2	2	3	4	1	1
0	1	1	2	2	2	6	0	1	1	1	0	1	1	0	1	5	2	4	3	5	5	17	2	3	4	5	1	1	1
1	1	1	2	2	4	6	1	0	1	1	1	1	1	1	0	6	3	4	5	5	4	18	2	3	5	4	4	1	1
0	1	1	2	2	4	6	1	0	1	1	0	1	1	1	1	6	3	4	4	4	4	16	1	3	2	4	4	1	1
0	1	1	2	2	2	6	0	0	1	0	0	1	1	0	1	4	2	3	3	2	2	10	0	2	5	4	1	1	0
0	1	1	1	2	2	6	0	0	1	0	1	1	1	1	0	5	2	3	4	4	4	15	1	3	4	3	4	1	1
1	1	1	2	5	2	6	0	0	1	1	0	1	1	1	0	5	2	4	4	4	5	17	2	2	4	2	4	1	1
1	1	1	1	4	4	6	0	0	1	1	0	1	0	1	0	4	2	4	5	5	3	17	2	3	3	3	4	1	1
1	1	1	1	2	2	6	0	0	0	1	0	1	1	0	1	4	2	4	4	4	2	14	1	2	4	3	1	1	1
1	1	1	2	2	4	6	0	0	1	1	1	1	1	1	0	6	3	4	3	3	5	15	1	1	2	4	4	1	1
0	1	2	2	2	4	6	0	0	1	1	0	1	1	1	1	6	3	4	5	5	3	17	2	2	3	4	4	5	1
0	1	1	2	5	4	6	0	1	1	1	0	1	1	1	0	5	2	4	5	4	4	17	2	3	2	3	4	3	1
1	1	1	1	2	4	6	0	0	1	1	1	1	1	0	1	6	3	3	4	5	5	17	2	1	2	5	4	1	1
0	1	1	1	6	4	6	0	1	1	1	1	1	1	1	1	7	3	3	4	5	2	14	1	1	4	2	4	5	1
0	1	1	2	2	5	6	0	0	1	1	1	1	1	0	0	5	2	4	4	4	2	14	1	2	5	3	2	5	1
0	1	1	2	4	4	6	0	0	1	0	0	0	1	1	0	3	1	3	3	3	3	12	0	2	4	3	4	1	1
1	1	1	1	7	2	6	0	0	1	1	0	1	1	0	1	5	2	4	5	5	4	18	2	3	3	4	4	1	1
0	1	1	1	2	4	6	0	0	0	1	0	1	1	0	0	3	1	4	4	4	2	14	1	3	2	2	4	5	1
0	1	1	2	2	4	6	0	1	1	0	0	1	1	1	1	5	2	2	2	2	3	9	0	4	4	4	3	1	0
0	1	1	2	2	2	6	0	1	1	1	1	1	1	0	1	6	3	3	4	4	5	16	1	3	4	4	4	5	1
0	1	1	2	2	2	6	0	0	1	0	0	1	1	1	0	4	2	3	4	4	3	14	1	3	5	3	4	1	1
1	1	1	2	2	4	2	1	0	0	0	0	1	1	1	1	4	2	1	4	2	4	11	0	4	2	4	4	1	0
0	1	1	2	3	4	6	0	0	1	1	0	1	1	1	1	6	3	3	3	2	2	10	0	3	4	4	2	1	1
1	1	1	1	1	4	8	0	0	0	1	1	0	1	1	0	4	2	4	5	4	3	16	1	3	4	3	4	1	1
0	1	1	2	2	2	6	0	0	0	0	0	1	1	0	1	3	1	3	4	3	2	12	0	3	4	4	4	5	1
1	2	1	2	2	5	2	1	1	1	1	0	1	1	0	1	5	2	3	2	4	1	10	0	2	2	4	4	1	0
1	1	1	1	1	4	6	0	0	1	1	1	1	1	0	1	6	3	3	3	3	3	12	0	3	5	3	4	5	1
0	1	1	2	4	2	6	0	0	1	1	0	1	0	1	1	5	2	3	5	5	5	18	2	3	3	4	4	1	1
0	2	1	2	3	5	2	1	0	1	1	0	1	1	1	0	5	2	3	5	5	5	18	2	2	1	3	4	1	1
0	1	1	2	2	2	6	0	0	1	1	1	1	1	1	0	6	3	4	4	3	4	15	1	2	4	4	2	1	0
0	1	1	2	2	4	6	0	1	1	0	0	1	1	1	1	5	2	2	2	2	2	8	0	1	4	5	1	1	0
1	1	1	1	6	4	6	0	0	1	1	0	0	1	1	1	5	2	3	3	4	1	11	0	2	4	5	4	1	1
0	1	2	2	2	2	7	0	0	0	0	0	1	1	1	1	4	2	3	4	3	5	15	1	2	5	2	3	1	0
0	1	1	2	2	5	2	0	0	1	1	0	1	1	1	1	6	3	4	5	4	2	15	1	4	2	5	4	1	1
0	1	2	2	2	5	2	0	0	1	0	0	1	1	1	1	5	2	1	1	1	5	8	0	1	5	5	3	1	0
1	1	1	2	3	4	2	0	0	1	0	0	1	1	0	1	4	2	3	2	2	3	10	0	2	4	5	2	1	0
0	1	1	2	2	4	2	1	0	1	1	1	1	0	1	1	6	3	4	2	4	4	14	1	3	4	4	4	1	1
1	1	1	2	2	4	6	0	0	1	1	1	1	1	1	1	7	3	3	4	3	3	13	1	2	3	3	2	1	0
0	1	1	2	2	4	8	0	0	1	0	0	1	1	0	1	4	2	3	3	3	3	12	0	2	4	4	1	1	0
1	3	2	2	2	5	8	0	0	1	1	0	1	1	1	1	6	3	3	4	4	4	15	1	2	3	4	4	1	1
0	1	1	2	2	5	8	0	0	1	1	0	1	1	1	1	6	3	3	4	3	4	14	1	3	4	3	1	1	0
0	1	1	2	2	2	6	0	0	1	1	1	1	0	1	1	6	3	4	4	4	1	13	1	4	5	3	4	1	0
0	1	1	2	2	4	2	0	0	1	1	0	1	1	0	1	5	2	3	4	4	4	15	1	2	2	4	4	1	1
1	2	2	2	2	5	1	0	0	1	1	1	0	0	1	0	4	2	5	5	5	1	16	2	5	1	2	4	1	1
0	1	1	1	6	4	6	0	1	1	1	0	1	1	1	1	6	3	4	4	4	4	16	1	2	2	4	4	1	1
1	1	1	1	2	2	6	0	1	1	1	0	1	1	1	1	6	3	4	4	4	5	17	1	1	2	4	1	1	0
0	1	1	2	2	5	6	0	0	1	1	1	1	1	0	1	6	3	4	4	4	4	16	1	3	4	3	2	1	1
1	1	2	1	5	4	1	0	0	1	1	1	0	0	1	1	5	2	5	5	5	1	16	2	2	1	2	4	1	1
1	1	1	2	2	4	2	0	0	1	1	1	1	1	0	0	5	2	3	3	3	3	12	0	3	5	3	2	5	0
0	2	2	2	2	5	1	0	0	1	1	1	1	1	1	0	6	3	4	1	1	1	7	0	5	1	5	1	1	0
0	2	2	2	2	4	7	0	0	1	0	1	1	1	1	1	6	3	3	3	3	3	12	0	4	5	4	4	1	0
1	2	2	1	5	5	2	0	0	1	1	0	0	0	0	1	3	1	4	4	4	4	16	1	4	2	4	4	1	1
1	1	1	2	2	4	6	0	0	1	0	0	1	1	1	1	5	2	3	3	3	2	11	0	3	4	5	1	1	0
1	1	1	1	6	4	6	0	0	1	1	1	1	0	1	0	5	2	1	5	5	1	12	0	4	5	4	4	1	0
1	1	1	1	6	4	6	0	0	0	0	0	1	0	0	0	1	1	4	2	3	3	12	1	3	4	2	2	1	1
0	1	1	2	4	4	6	0	0	1	1	0	1	1	1	1	6	3	4	5	5	4	18	2	4	4	5	4	5	1
0	1	1	2	5	2	6	0	0	1	1	0	1	1	1	1	6	3	4	4	4	4	16	1	3	3	4	4	1	1
0	1	1	1	2	4	8	0	0	1	1	0	1	1	1	1	6	3	4	5	5	3	17	2	3	5	3	4	5	1
1	1	1	2	2	2	6	0	0	1	0	0	1	1	1	1	5	2	3	5	3	2	13	1	2	2	4	1	1	0
0	1	1	2	2	4	6	0	1	1	1	0	1	1	1	1	6	3	4	4	4	4	16	1	2	2	4	4	1	1
0	1	1	1	2	4	6	0	0	1	0	0	1	1	0	1	4	2	1	2	2	3	8	0	1	5	5	2	1	0
1	1	1	1	7	4	2	0	0	1	1	1	1	0	0	0	4	2	4	4	4	4	16	1	3	4	3	4	1	1
1	1	1	1	1	2	6	0	0	1	0	0	1	1	1	1	5	2	3	4	4	5	16	1	2	2	5	4	5	1
1	2	2	2	2	4	1	0	0	1	1	1	1	1	1	0	6	3	3	5	4	4	16	1	3	4	2	1	1	1
0	1	1	2	2	4	6	0	1	1	1	0	1	1	0	1	5	2	3	5	5	3	16	2	1	3	5	4	3	1
0	1	1	2	2	4	6	0	0	1	0	0	1	1	0	1	4	2	1	2	2	2	7	0	1	4	4	2	1	0
1	1	2	2	6	4	6	0	0	0	0	0	1	0	0	0	1	1	4	3	4	1	12	1	3	4	3	4	1	1
1	2	2	2	5	5	3	0	0	1	1	1	1	1	1	1	7	3	5	5	5	5	20	2	4	5	1	1	1	1
1	2	2	2	3	5	2	0	0	1	1	0	0	1	1	0	4	2	4	5	5	5	19	2	3	3	2	4	1	1
1	1	1	2	2	4	6	0	1	1	0	0	1	1	1	1	5	2	2	3	3	3	11	0	2	5	4	2	1	1
1	1	1	2	2	4	6	1	1	1	1	0	1	0	1	0	4	2	4	5	4	3	16	1	3	3	5	4	1	1
1	1	1	1	2	2	6	0	0	0	0	0	1	0	1	0	2	1	3	4	4	1	12	1	4	1	2	4	1	1
1	1	1	1	2	3	6	1	0	1	1	0	1	1	1	1	6	3	3	5	4	4	16	1	2	4	4	4	2	1
1	1	1	1	2	2	6	0	1	1	1	1	0	0	0	1	4	2	4	3	4	4	15	1	3	4	2	4	3	1
1	1	1	1	2	2	6	0	0	1	1	1	1	0	1	0	5	2	3	5	4	4	16	1	3	3	2	4	1	1
1	1	1	1	4	2	6	0	0	0	1	1	1	1	0	0	4	2	4	4	2	4	14	1	2	4	2	4	5	0
0	1	1	2	2	4	6	0	1	1	1	0	1	1	1	1	6	3	3	5	5	1	14	1	2	2	5	4	1	1
0	1	1	2	2	4	6	0	0	1	1	0	1	1	1	0	5	2	3	4	4	4	15	1	3	4	4	1	1	1
1	1	1	2	5	2	6	0	0	1	1	1	1	1	1	1	7	3	2	4	1	2	9	0	2	5	4	4	1	0
0	1	1	2	2	4	6	0	1	1	1	0	1	1	1	1	6	3	3	4	3	4	14	1	3	1	5	4	1	0
0	1	1	1	5	4	6	0	1	1	1	0	1	1	1	1	6	3	4	4	4	4	16	1	2	5	3	4	1	1
0	1	1	1	2	4	6	0	0	0	0	0	1	1	0	0	2	1	3	3	2	4	12	0	3	4	4	2	5	0
0	1	2	2	2	5	6	0	0	1	1	1	1	1	1	0	6	3	4	4	4	5	17	2	2	5	4	1	1	1
1	1	1	1	4	4	6	0	0	1	0	0	1	0	1	1	4	2	4	4	4	4	16	1	4	4	4	4	1	1
1	2	2	1	5	4	2	0	0	1	1	0	1	1	0	1	5	2	3	3	4	4	14	1	2	5	3	1	1	0
0	1	2	2	2	4	2	1	0	1	1	0	1	0	0	0	3	1	3	4	4	4	15	1	3	4	3	4	1	1
1	1	1	1	2	2	6	1	0	0	1	1	0	0	1	1	4	2	4	5	5	3	17	2	5	1	2	4	1	1
0	2	2	2	3	5	2	0	0	1	1	1	1	1	1	1	7	3	4	4	4	4	16	1	2	3	5	4	4	1
1	2	1	2	2	2	2	0	1	1	1	1	1	1	1	1	7	3	5	5	5	1	16	2	2	1	3	4	5	1
1	1	1	2	2	4	6	1	0	1	1	1	1	0	1	0	5	2	2	5	5	4	16	2	3	4	3	4	1	1
1	1	3	1	3	3	5	0	0	1	1	0	1	0	0	0	3	1	4	5	4	4	17	2	4	5	2	4	1	1
1	1	1	1	5	4	6	0	0	1	1	0	1	1	1	1	6	3	3	5	5	4	17	1	2	3	5	4	1	0
1	1	1	1	4	2	6	0	0	1	1	0	1	0	1	0	4	2	5	5	5	1	16	2	5	1	4	4	1	1
1	2	2	1	5	4	2	0	0	1	1	1	0	1	1	1	6	3	4	4	4	4	16	1	2	4	2	4	5	1
1	1	1	1	2	4	2	0	0	1	1	1	1	1	1	1	7	3	2	2	2	4	10	0	2	4	3	2	3	0
1	1	2	2	3	4	6	0	0	1	1	1	1	1	0	1	6	3	4	4	4	4	16	1	2	4	2	4	5	1
1	1	1	1	6	2	6	0	0	1	0	0	1	1	0	0	3	1	3	3	3	5	14	1	2	5	4	2	1	0
0	1	1	2	2	4	2	1	0	1	0	0	1	0	1	1	4	2	3	3	3	3	12	0	3	3	3	4	1	0
0	2	2	2	3	5	1	0	1	1	1	0	0	1	1	0	4	2	4	5	4	4	17	2	4	4	3	4	1	1
1	2	2	2	1	4	2	1	0	1	1	0	0	0	1	0	3	1	5	5	5	5	20	2	4	3	3	4	1	1
1	1	1	1	1	4	3	0	0	1	1	0	1	1	1	0	5	2	4	4	3	3	14	1	2	4	3	3	1	0
0	1	1	1	7	4	6	0	0	1	1	1	1	0	1	0	5	2	4	5	5	5	19	2	4	5	2	4	1	1
0	1	2	2	2	4	2	0	0	1	1	1	1	0	1	0	5	2	4	3	4	3	14	1	3	4	2	1	1	1
0	1	1	2	3	4	8	0	0	1	1	0	0	0	1	0	3	1	4	5	5	4	18	2	4	4	3	4	1	1
1	2	1	2	3	5	2	0	0	1	1	0	1	1	1	0	5	2	4	4	4	3	15	1	3	3	3	4	1	1
1	2	2	2	3	4	3	0	0	1	1	1	0	0	1	0	4	2	4	4	4	4	16	1	3	4	2	4	1	1
0	1	1	2	2	4	2	0	1	1	0	0	1	1	0	1	4	2	2	4	2	5	13	0	3	3	4	4	3	0
0	1	2	2	2	4	7	0	0	1	1	1	0	0	1	0	4	2	4	5	4	4	17	2	4	4	4	4	1	1
0	1	1	2	1	4	2	0	0	1	1	0	1	1	1	0	5	2	3	4	4	4	15	1	3	3	4	4	1	1
0	1	1	2	2	4	6	0	0	1	0	0	1	1	0	1	4	2	3	3	3	3	12	0	2	4	4	4	1	0
1	2	2	2	5	4	2	0	0	0	1	1	0	1	1	1	5	2	4	4	5	4	17	2	3	4	2	4	1	1
1	1	1	2	2	5	2	0	0	1	1	1	1	0	1	0	5	2	4	4	5	4	17	2	4	4	3	1	1	1
1	1	1	2	6	4	3	1	0	1	0	0	1	1	0	1	4	2	4	5	4	4	17	2	2	4	3	2	1	1
0	1	2	1	1	5	1	0	0	1	1	0	0	1	1	0	4	2	3	4	5	2	14	1	2	4	4	4	1	1
1	1	2	1	4	5	1	1	0	1	1	0	1	1	1	0	5	2	3	4	4	2	13	1	3	2	4	4	5	1
1	1	2	1	5	4	2	0	0	1	1	1	1	1	1	0	6	3	4	4	4	4	16	2	2	4	2	1	5	1
0	1	1	1	2	2	8	0	0	1	1	1	0	1	1	0	5	2	4	4	4	4	16	2	3	4	2	4	1	1
1	3	2	2	3	5	1	0	0	1	1	1	0	0	0	0	3	1	4	5	5	5	19	2	5	1	4	4	1	1
0	1	1	1	6	4	2	1	1	1	1	1	1	1	0	1	6	3	3	3	3	4	13	1	5	1	3	4	1	1
1	3	2	2	3	5	1	0	1	1	0	0	1	0	1	1	4	2	3	3	4	4	14	1	3	3	4	4	5	0
1	1	1	2	2	4	1	0	0	0	0	0	0	1	0	1	2	1	4	4	4	4	16	1	2	4	2	4	1	1
1	2	2	2	2	5	1	0	0	1	1	1	1	0	1	0	5	2	4	1	1	3	9	0	2	4	3	4	1	0
1	2	2	2	3	4	2	0	0	1	1	1	1	0	1	1	6	3	4	5	5	5	19	2	3	5	3	4	4	1
0	1	1	2	2	4	6	0	0	0	0	0	1	0	1	0	2	1	4	4	4	4	16	1	1	5	3	3	1	0
1	2	2	1	1	4	3	1	1	1	1	1	1	1	0	1	6	3	3	4	5	4	16	1	3	4	4	1	5	0
1	2	2	1	2	5	1	0	0	1	1	1	1	0	1	1	6	3	4	5	5	5	19	2	4	2	4	4	1	1
1	2	2	2	2	5	2	0	0	1	0	0	1	1	0	1	4	2	1	1	1	1	4	0	2	4	4	3	1	0
1	2	2	1	4	5	1	0	0	1	1	0	1	1	1	0	5	2	3	4	4	3	14	1	2	2	4	4	1	1
1	2	2	1	2	5	1	0	1	1	1	1	1	0	0	0	4	2	5	5	5	5	20	2	4	1	2	4	1	1
0	2	2	2	5	5	1	0	1	1	1	0	1	1	0	1	5	2	3	4	4	4	15	1	3	2	4	4	1	1
0	3	2	2	3	5	2	0	0	1	1	1	0	0	1	0	4	2	4	3	4	2	13	1	4	4	3	4	1	1
0	1	1	2	2	4	6	0	0	1	0	0	0	0	1	1	3	1	3	4	4	3	14	1	4	3	3	4	1	1
1	2	2	1	3	4	1	1	0	1	1	1	1	0	1	1	6	3	4	4	4	3	15	1	4	4	3	4	5	1
1	2	2	2	3	5	1	0	0	1	1	1	1	0	1	0	5	2	4	5	4	4	17	2	2	4	2	4	1	1
1	2	2	1	1	4	3	1	1	1	1	1	1	1	0	1	6	3	3	4	5	4	16	1	3	4	4	1	5	0
0	1	2	2	3	5	2	0	0	1	1	0	1	0	1	1	5	2	4	4	5	5	18	2	3	4	4	2	1	1
1	1	1	2	2	4	6	0	0	1	1	1	1	1	1	0	6	3	4	4	5	5	18	2	4	1	4	4	3	1
1	1	1	2	4	4	3	1	1	1	0	0	1	0	1	1	4	2	3	5	3	5	16	1	3	1	3	4	4	0
0	2	2	2	3	5	1	0	0	1	1	0	0	1	1	0	4	2	4	5	5	4	18	2	3	3	4	4	1	1
1	2	2	2	3	5	1	0	0	1	1	1	1	1	1	1	7	3	4	5	5	4	18	2	2	2	4	4	1	1
0	1	2	2	2	4	8	0	0	1	1	1	1	0	1	0	5	2	4	4	4	4	16	1	1	5	2	4	5	0
1	1	1	1	1	2	6	0	0	1	1	1	1	1	1	1	7	3	3	3	4	2	12	1	3	3	2	2	3	1
1	1	1	2	2	2	6	0	0	0	0	0	1	1	0	0	2	1	3	2	3	4	12	0	2	4	2	3	1	0
0	1	1	1	7	4	6	0	0	1	1	1	1	1	1	1	7	3	3	4	4	3	14	1	2	5	4	4	1	1
0	2	2	2	3	5	2	1	1	1	1	1	0	0	1	1	5	2	4	4	4	4	16	1	4	2	4	4	1	1
1	2	2	2	3	4	2	1	0	1	1	1	1	1	0	0	5	2	4	4	5	5	18	2	3	3	4	4	1	1
1	1	2	1	1	4	1	0	0	1	1	0	0	1	1	1	5	2	4	4	4	2	14	1	5	4	4	4	1	1
1	1	1	1	7	4	2	1	0	1	1	0	1	1	1	1	6	3	3	4	4	4	15	1	2	3	4	4	1	1
1	2	2	1	2	5	1	0	0	1	0	0	1	1	0	1	4	2	2	1	1	1	5	0	2	4	5	2	1	0
0	1	1	2	6	4	2	0	0	1	1	0	0	1	1	0	4	2	4	4	5	4	17	1	2	2	4	4	1	0
0	1	1	2	3	4	1	0	0	1	1	0	0	1	1	1	5	2	4	4	4	5	17	2	3	2	3	4	1	1
0	2	2	2	5	4	7	0	0	1	1	1	1	0	0	0	4	2	4	4	3	2	13	1	2	4	4	2	1	0
0	2	2	2	3	4	7	0	0	1	1	1	1	1	0	1	6	3	4	4	4	4	16	1	3	2	4	4	1	1
1	1	1	2	4	4	2	1	0	1	1	0	1	1	0	0	4	2	4	4	4	5	17	2	2	4	4	4	1	1
0	2	2	1	4	4	2	0	0	1	1	1	1	0	1	0	5	2	4	4	4	4	16	1	2	4	2	4	5	1
1	2	2	1	2	4	5	0	0	1	1	1	0	0	1	0	4	2	4	4	4	4	16	1	4	4	2	4	1	1
1	2	2	2	3	4	1	1	0	1	1	1	1	1	0	0	5	2	3	4	5	4	16	2	3	4	3	4	5	1
0	1	1	1	1	5	1	0	1	1	1	0	0	1	1	1	5	2	3	4	5	2	14	1	2	4	3	4	1	1
0	1	1	2	3	4	2	0	0	1	1	0	1	1	0	1	5	2	3	4	4	4	15	1	2	4	4	4	1	1
1	2	2	2	3	5	2	0	0	1	1	0	1	1	1	0	5	2	4	5	5	3	17	2	3	3	4	4	1	1
1	1	1	1	4	4	3	0	1	1	1	0	1	1	0	0	4	2	4	4	4	3	15	1	3	2	4	4	5	1
0	2	2	2	3	4	1	0	0	1	1	0	1	1	1	0	5	2	4	5	5	5	19	2	4	3	4	4	1	1
1	1	1	1	7	4	2	0	0	1	1	0	1	1	0	0	4	2	4	4	4	4	16	1	3	4	2	4	1	1
1	1	1	1	7	4	6	0	0	1	1	1	1	0	1	0	5	2	4	4	5	4	17	2	3	4	2	4	1	1
1	2	2	1	7	5	3	0	0	1	1	1	1	1	1	1	7	3	3	4	4	4	15	1	3	2	4	4	1	1
1	2	2	2	7	5	1	1	0	1	1	1	1	0	1	0	5	2	4	4	5	5	18	2	4	1	4	4	1	1
0	1	1	1	7	4	2	1	0	1	1	1	1	0	0	1	5	2	4	4	4	4	16	1	4	3	2	4	1	1
0	1	1	1	7	4	2	0	1	1	1	1	1	1	0	1	6	3	3	4	4	3	14	1	2	4	4	4	5	0
1	2	2	2	7	5	2	0	0	1	1	1	1	0	1	0	5	2	4	4	5	4	17	2	4	2	3	4	1	1
1	1	1	1	4	5	2	1	0	1	1	0	1	1	0	0	4	2	3	4	4	4	15	1	2	3	2	4	5	0
0	1	1	2	4	4	2	1	1	1	1	1	1	1	1	1	7	3	3	4	5	2	14	1	3	1	5	4	4	0
1	1	1	1	4	4	8	0	0	1	0	0	1	1	0	0	3	1	3	4	4	2	13	1	2	4	4	4	5	0
1	1	1	1	7	4	2	0	0	1	1	1	1	0	0	0	4	2	4	4	5	4	17	2	3	4	3	4	1	1
1	1	2	1	7	2	3	0	0	1	0	0	1	1	0	0	3	1	2	1	2	2	7	0	2	4	4	3	1	0
1	2	2	1	7	2	5	0	0	1	1	1	1	0	1	0	5	2	4	4	5	5	18	2	4	2	2	4	1	1
1	2	2	1	4	5	2	0	0	1	1	1	1	0	1	1	6	3	4	4	5	2	15	1	3	4	3	4	1	1
0	2	2	2	7	4	2	0	1	1	1	1	1	1	0	0	5	2	4	4	5	4	17	2	3	3	3	3	2	1
0	1	2	2	4	5	2	0	0	1	0	0	1	1	0	1	4	2	2	2	2	2	8	0	2	4	4	4	5	0
0	1	1	1	7	4	2	0	0	1	1	1	1	0	1	0	5	2	3	4	4	3	14	1	3	3	2	4	1	1
1	2	2	2	7	4	1	0	0	1	1	1	1	0	1	0	5	2	4	4	4	3	15	1	4	3	4	4	1	1
0	1	2	2	4	4	8	0	0	1	1	1	0	0	0	0	3	1	3	4	4	4	15	1	4	4	2	4	1	1
1	1	1	2	5	4	8	0	0	1	1	1	1	0	0	1	5	2	4	5	4	5	18	2	2	5	5	4	1	0
1	1	1	2	2	4	8	0	0	1	1	1	1	1	0	1	6	3	4	5	4	4	17	2	2	4	2	4	1	1
1	1	1	2	4	4	3	1	1	1	0	0	1	1	1	1	5	2	3	4	3	5	15	1	3	1	5	4	4	0
1	1	2	1	7	4	8	0	0	1	1	1	1	1	1	0	6	3	4	4	4	4	16	1	2	2	2	4	1	1
0	2	2	2	7	5	1	0	0	1	1	0	1	1	1	0	5	2	3	4	4	4	15	1	4	2	4	4	1	1
0	1	1	1	2	4	2	0	0	1	1	0	1	1	0	1	5	2	3	4	4	4	15	1	1	2	4	4	1	1
0	1	1	2	7	2	2	0	1	1	1	1	1	0	1	0	5	2	4	4	5	4	17	1	2	5	4	4	1	0
0	1	1	1	7	5	2	0	1	1	1	0	1	0	1	0	4	2	4	4	5	5	18	2	3	2	2	4	1	1
1	1	2	1	4	4	2	0	1	1	1	1	1	1	1	1	7	3	4	4	5	5	18	2	1	2	4	4	1	1
1	2	2	1	7	5	1	0	0	1	1	1	0	0	0	0	3	1	3	3	3	3	12	0	4	3	3	2	1	0
1	1	1	2	7	4	2	1	0	1	1	1	1	1	1	0	6	3	3	4	4	5	16	1	5	1	4	4	1	0
1	2	2	2	3	4	3	0	0	1	1	1	0	0	1	0	4	2	4	4	4	4	16	1	3	4	2	4	1	1
1	2	1	2	3	5	2	0	0	1	1	0	1	1	1	0	5	2	4	4	4	3	15	1	3	3	3	4	1	1
0	1	1	2	3	4	8	0	0	1	1	0	0	0	1	0	3	1	4	4	5	4	17	2	4	4	3	4	1	1
1	1	1	1	7	4	6	1	1	1	1	1	1	0	1	0	5	2	5	5	5	1	16	2	3	2	1	4	1	1
1	2	2	2	5	4	3	0	0	1	0	0	1	1	0	1	4	2	3	3	3	2	11	0	2	4	4	3	1	0
1	2	2	2	3	4	2	0	0	1	1	0	0	1	1	0	4	2	3	4	4	4	15	1	1	4	3	4	1	1
1	2	2	2	3	5	2	0	0	0	0	0	1	0	1	1	3	1	3	4	4	2	13	1	4	3	3	4	1	1
0	2	2	2	3	5	1	0	1	1	1	0	0	1	1	0	4	2	4	4	4	4	16	1	4	4	3	4	1	1
0	2	1	2	3	5	2	1	0	1	1	0	1	1	1	0	5	2	3	4	5	5	17	2	2	1	3	4	1	1
0	2	3	2	3	5	1	0	0	1	1	0	1	1	1	1	6	3	4	4	5	4	17	2	4	4	5	4	1	1
0	1	1	1	2	5	1	0	1	1	1	0	1	1	1	1	6	3	3	4	4	5	16	1	2	2	5	4	5	1
1	1	1	2	2	4	2	1	0	1	1	1	1	1	0	0	5	2	4	4	4	4	16	1	1	2	2	4	1	1
1	3	2	2	2	5	1	0	0	1	1	0	1	0	1	1	5	2	4	4	4	4	16	1	4	2	5	4	1	1
1	1	1	2	2	4	2	0	0	1	0	0	1	1	1	1	5	2	3	3	3	2	11	0	2	1	5	4	1	0
1	3	2	2	2	4	4	0	0	0	0	0	1	1	0	0	2	1	3	3	3	4	13	1	3	2	3	4	1	0
0	1	1	2	3	4	2	0	0	1	1	0	1	0	1	1	5	2	4	4	5	5	18	2	1	2	4	4	1	1
0	1	2	2	2	4	7	0	0	1	1	1	0	0	1	0	4	2	4	4	4	4	16	1	4	4	4	4	1	1
0	1	1	2	2	4	2	0	1	1	0	0	1	1	0	1	4	2	2	4	2	5	13	0	3	3	4	4	3	0
0	1	1	2	2	4	2	1	0	1	0	0	1	0	1	1	4	2	3	3	3	3	12	0	3	3	3	4	1	0
1	1	1	1	1	4	3	0	0	1	1	0	1	1	1	0	5	2	4	4	3	3	14	1	2	4	3	3	1	0
0	2	2	2	2	4	7	0	0	1	0	1	1	1	1	1	6	3	3	3	3	3	12	0	4	4	4	4	1	0
0	1	2	2	2	2	7	0	0	0	0	0	1	1	1	1	4	2	3	4	3	5	15	1	2	4	2	3	1	0
1	1	1	1	1	4	8	0	1	1	1	0	0	1	1	1	5	2	4	4	5	5	18	2	5	3	5	4	1	1
1	1	1	1	1	2	6	0	0	1	1	1	0	1	1	0	5	2	4	4	4	3	15	1	3	4	3	4	1	1
0	1	1	2	2	5	2	0	0	1	1	0	1	1	1	1	6	3	4	4	4	2	14	1	4	2	5	4	1	1
1	1	2	1	5	4	1	0	0	1	1	1	0	0	1	1	5	2	4	4	5	1	14	1	2	1	2	4	1	1
1	2	2	2	1	4	2	1	0	1	1	0	0	0	1	0	3	1	4	4	5	5	18	2	4	3	3	4	1	1
1	1	3	1	3	3	5	0	0	1	1	0	1	0	0	0	3	1	4	4	4	4	16	1	4	4	2	4	1	1
0	1	1	1	2	2	6	0	0	1	1	0	1	1	1	1	6	3	4	4	5	3	16	2	3	4	3	4	1	1
0	3	3	1	3	1	7	1	1	1	1	1	1	1	0	1	6	3	2	3	3	2	10	0	1	1	5	1	1	0
1	1	1	1	4	4	8	0	0	1	1	0	1	1	0	0	4	2	4	4	4	4	16	1	2	2	4	4	1	1
0	1	1	1	7	4	2	0	0	1	1	1	0	0	0	0	3	1	3	3	4	3	13	1	3	3	3	4	1	0
1	1	1	2	2	4	2	0	0	1	0	0	1	1	0	0	3	1	2	1	3	2	8	0	3	4	4	1	2	0
1	2	2	2	5	4	2	0	0	1	1	1	1	1	1	1	7	3	1	1	1	1	4	0	3	3	3	4	5	0
1	2	2	1	2	5	1	0	1	1	1	0	1	1	1	1	6	3	2	4	4	4	14	1	2	4	5	4	1	1
0	1	1	1	2	5	2	0	0	1	1	0	1	0	1	0	4	2	3	4	5	4	16	2	4	2	4	1	4	1
1	2	1	2	6	4	2	0	0	1	1	1	0	1	1	0	5	2	4	4	2	2	12	1	2	4	2	4	1	1
1	2	2	2	2	4	8	0	0	1	1	0	1	0	1	1	5	2	3	2	4	2	11	0	2	4	4	4	1	1
0	1	1	2	5	4	2	0	0	1	1	0	1	1	0	0	4	2	3	3	3	2	11	0	3	3	3	1	1	0
1	3	2	2	6	5	4	0	0	1	1	0	1	0	1	1	5	2	3	3	4	4	14	1	2	4	3	4	1	1
0	1	2	1	6	4	7	0	0	1	1	0	1	1	1	1	6	3	3	4	4	3	14	1	2	4	4	4	5	1
0	1	1	2	6	4	8	0	0	1	0	0	1	1	0	1	4	2	3	2	4	2	11	0	4	2	4	4	1	0
1	3	2	2	6	4	3	0	1	1	1	0	1	0	1	0	4	2	4	4	4	4	16	1	3	4	3	4	1	1
0	1	2	1	6	4	7	0	1	1	1	1	1	1	0	0	5	2	4	4	4	5	17	2	1	4	2	1	1	1
0	1	1	2	1	4	2	0	0	1	1	0	1	1	1	0	5	2	3	4	4	4	15	1	3	3	4	4	1	1
1	1	1	1	1	4	2	0	0	1	1	1	1	0	1	0	5	2	4	4	4	2	14	1	2	2	4	4	1	1
1	1	1	1	2	4	2	0	1	1	1	1	1	1	0	1	6	3	3	4	4	4	15	1	2	3	3	4	1	0
1	1	1	2	2	4	2	0	0	0	0	0	1	1	1	1	4	2	3	3	4	4	14	1	3	4	3	4	1	0
0	1	1	2	2	4	8	0	1	1	1	1	1	1	0	0	5	2	4	4	5	3	16	2	3	3	5	4	5	1
0	1	1	2	6	4	6	0	0	1	0	0	1	1	1	1	5	2	3	4	4	3	14	1	1	1	4	4	1	0
1	2	2	1	6	4	2	0	1	1	1	0	1	1	1	1	6	3	3	3	3	3	12	0	2	4	3	4	1	0
0	1	1	2	6	4	6	0	0	1	1	0	0	1	1	0	4	2	4	4	5	3	16	2	4	3	4	4	1	1
0	2	2	2	3	5	8	0	0	1	1	1	1	0	1	1	6	3	4	4	5	5	18	2	4	4	4	4	1	1
1	1	1	2	3	5	6	0	0	1	1	0	1	1	1	1	6	3	4	4	5	2	15	1	2	2	4	1	1	1
0	1	1	2	3	2	6	0	1	1	0	0	1	1	0	0	3	1	3	3	3	2	11	0	2	4	3	4	1	0
0	1	1	1	3	4	2	0	0	1	1	1	1	1	0	1	6	3	4	4	4	4	16	1	3	2	4	4	1	1
1	1	2	1	5	4	2	1	0	1	1	1	0	1	1	0	5	2	4	3	4	4	15	1	3	4	2	4	5	1
1	2	2	1	5	5	1	0	0	1	1	1	0	0	1	0	4	2	4	4	5	4	17	2	4	4	2	4	1	1
1	2	2	2	5	5	2	0	0	1	1	1	0	0	1	0	4	2	4	4	5	4	17	2	4	2	3	4	1	1
1	1	2	1	6	3	2	0	0	1	1	1	1	1	1	1	7	3	4	4	4	4	16	2	3	3	4	2	5	1
1	2	1	1	1	4	2	0	0	1	0	1	0	1	1	0	4	2	4	4	4	4	16	1	3	4	2	4	1	1
1	1	1	1	1	4	6	0	0	1	1	0	0	1	1	1	5	2	2	4	5	1	12	1	1	4	2	4	1	1
1	1	1	1	1	4	2	0	0	1	1	1	1	0	1	1	6	3	4	1	4	4	13	1	4	4	4	4	1	1
1	1	1	2	2	4	2	0	1	1	1	1	1	1	1	0	6	3	4	4	5	4	17	2	4	2	2	1	1	1
1	1	1	1	2	4	6	0	0	0	1	1	1	0	1	1	5	2	3	4	4	3	14	1	2	4	3	4	1	1
1	1	1	1	5	4	6	0	0	1	1	0	1	0	0	1	4	2	4	4	4	4	16	1	2	4	4	2	1	1
1	2	2	2	5	3	1	0	0	1	1	0	0	0	1	0	3	1	3	3	4	3	13	1	3	3	3	4	5	1
1	3	2	1	5	4	4	1	0	1	1	1	0	1	1	1	6	3	4	4	5	1	14	1	1	2	4	4	1	1
1	2	2	1	2	5	2	0	0	1	1	1	1	0	1	0	5	2	4	4	4	4	16	1	3	3	2	4	1	1
1	1	2	2	5	4	2	0	0	1	1	1	1	0	1	0	5	2	4	4	5	2	15	1	4	4	4	4	1	1
0	1	2	2	2	5	1	0	0	1	1	0	1	0	1	0	4	2	4	4	4	2	14	1	3	3	4	4	1	1
1	1	1	2	2	5	3	0	0	1	0	0	1	1	0	1	4	2	2	1	2	1	6	0	2	3	4	2	1	0
1	1	1	2	2	2	6	0	0	1	1	0	1	0	1	1	5	2	4	1	4	4	13	1	1	4	3	1	1	1
0	1	1	2	2	4	2	0	0	1	1	0	1	1	0	1	5	2	4	4	3	4	15	1	4	1	3	4	1	0
1	2	2	1	2	4	2	0	0	1	1	1	1	1	0	1	6	3	1	3	1	3	8	0	2	3	2	2	1	0
0	1	1	1	4	4	6	0	0	1	1	1	1	1	1	0	6	3	4	4	5	5	18	2	2	4	2	4	5	1
0	1	1	1	2	4	6	0	0	1	1	1	1	0	1	1	6	3	4	4	5	2	15	1	4	2	5	4	1	1
0	1	1	1	2	5	2	0	0	1	0	0	1	1	1	0	4	2	2	2	2	3	9	0	3	4	4	1	5	0
1	2	2	1	2	5	1	0	0	1	1	1	1	1	0	1	6	3	4	4	4	4	16	1	2	2	5	4	1	1
0	1	1	2	5	2	6	0	0	1	1	0	1	1	1	0	5	2	3	3	4	4	14	1	2	4	3	4	1	1
1	1	1	2	4	4	6	1	0	1	1	1	1	1	1	0	6	3	4	4	4	5	17	2	2	1	4	4	1	1
1	1	1	2	2	4	6	0	0	1	1	1	1	1	1	1	7	3	4	4	4	3	15	1	2	4	4	1	1	1
0	1	1	1	2	2	6	0	0	1	1	0	1	1	1	0	5	2	4	4	4	3	15	1	4	4	3	4	1	1
0	1	2	2	2	5	2	0	0	1	0	0	1	1	1	1	5	2	1	1	1	1	4	0	1	4	5	3	1	0
0	1	2	2	2	4	2	0	0	1	1	1	1	0	1	0	5	2	4	3	4	3	14	1	3	4	2	1	1	1
1	1	1	1	1	2	6	0	0	1	0	0	1	1	1	1	5	2	3	4	4	5	16	1	2	2	5	4	5	1
1	1	1	1	4	2	6	0	0	1	1	0	1	0	1	0	4	2	4	4	5	3	16	2	3	3	3	4	1	1
0	1	2	2	1	4	7	0	0	1	0	0	1	1	0	0	3	1	3	4	5	3	15	1	2	4	5	4	1	1
1	1	1	1	4	4	6	0	0	1	1	0	1	1	0	0	4	2	3	4	4	4	15	1	1	4	4	4	1	1
0	1	1	2	4	4	6	0	0	1	1	0	1	1	0	0	4	2	3	3	4	4	14	1	3	3	4	1	1	0
0	1	1	2	4	4	6	0	0	1	0	0	0	1	1	0	3	1	3	3	3	3	12	0	2	4	3	4	1	0
0	1	1	2	4	2	6	0	0	1	1	0	1	0	1	1	5	2	3	4	5	5	17	2	3	3	4	4	1	1
0	1	1	2	4	2	6	0	0	1	1	0	1	1	1	1	6	3	4	4	5	4	17	2	4	4	5	4	1	1
1	1	1	1	4	2	6	0	0	0	1	1	1	1	0	0	4	2	4	4	2	4	14	1	2	4	2	4	5	0
1	1	1	1	4	2	6	0	0	1	1	0	1	0	1	0	4	2	4	4	5	1	14	1	5	1	4	4	5	1
1	1	1	1	7	4	6	0	1	1	1	0	1	1	1	0	5	2	4	3	4	4	15	1	3	3	3	1	1	1
1	1	1	2	4	4	2	0	0	1	1	1	1	1	0	1	6	3	4	4	4	4	16	1	3	4	2	2	5	1
1	1	1	1	6	4	6	0	0	1	1	1	1	1	1	0	6	3	3	5	5	4	17	2	2	2	5	4	1	1
1	1	1	2	4	4	2	0	0	1	1	0	1	1	1	0	5	2	4	4	4	2	14	1	3	4	4	1	1	1
0	1	1	2	3	4	2	0	0	1	1	1	1	1	0	1	6	3	3	1	4	3	11	0	3	1	3	4	1	0
1	1	1	2	2	4	3	0	0	0	0	0	1	1	1	1	4	2	3	3	3	3	12	0	3	3	4	4	1	0
0	1	2	2	2	4	7	0	0	1	1	1	1	1	1	0	6	3	4	5	4	4	17	2	4	3	3	4	1	1
1	1	1	1	5	4	8	0	0	1	1	1	1	1	1	1	7	3	5	5	5	5	20	2	5	4	4	4	1	1
1	2	2	2	5	5	1	0	1	1	1	0	1	1	1	1	6	3	4	4	5	5	18	2	2	1	4	4	1	1
1	1	1	1	5	4	2	0	0	1	1	0	1	1	1	1	6	3	3	4	4	4	15	1	2	4	5	4	1	1
0	3	3	2	5	4	1	0	0	1	1	0	1	0	1	0	4	2	4	4	4	4	16	1	3	4	2	4	1	1
0	2	2	2	2	5	1	0	0	1	1	0	1	1	1	1	6	3	4	5	4	4	17	2	3	2	4	4	5	1
1	1	1	2	2	2	6	0	1	1	0	0	1	0	0	1	3	1	2	2	2	2	8	0	1	4	3	2	1	0
0	1	1	2	5	5	2	0	0	0	1	0	1	0	1	0	3	1	4	4	4	2	14	1	4	4	4	4	4	1
0	1	2	1	5	4	2	0	0	1	1	1	1	0	1	0	5	2	3	3	4	2	12	0	3	4	4	4	1	0
1	2	2	1	5	5	2	0	0	1	1	0	1	1	1	0	5	2	3	4	4	4	15	1	3	4	4	1	1	1
1	2	2	2	5	4	3	0	0	1	1	1	0	0	1	1	5	2	4	4	4	4	16	1	2	2	4	4	1	1
0	1	1	2	5	4	6	0	1	1	1	0	1	1	0	1	5	2	3	4	4	4	15	1	2	2	3	4	1	0
0	1	1	2	2	5	6	0	0	1	1	0	0	1	1	0	4	2	4	4	5	5	18	2	4	2	2	4	1	1
0	1	1	2	2	4	2	0	0	1	1	1	1	1	0	0	5	2	3	4	5	5	17	2	3	4	3	4	5	1
1	1	1	1	2	4	8	0	0	1	0	0	1	1	0	1	4	2	1	2	1	2	6	0	2	4	4	2	1	0
1	1	1	1	3	4	2	1	0	1	0	0	1	0	1	1	4	2	3	4	4	5	16	2	2	5	4	4	1	1
1	3	2	2	3	5	2	0	1	1	1	1	1	1	1	0	6	3	3	4	5	5	17	2	2	1	4	4	1	1
1	1	1	1	3	3	3	0	0	1	1	1	1	1	1	0	6	3	3	4	4	4	15	1	3	3	3	4	1	1
1	3	1	2	3	5	1	0	0	1	1	0	1	1	0	1	5	2	3	4	5	5	17	2	4	4	4	4	1	1
0	2	2	2	2	4	2	0	0	1	1	0	0	1	1	0	4	2	4	5	4	5	18	2	3	2	4	4	1	1
1	2	2	1	5	4	1	0	1	1	1	0	1	0	1	0	4	2	4	4	4	4	16	2	4	2	2	4	1	1
1	1	1	2	2	5	6	0	0	1	1	0	1	1	0	0	4	2	3	5	5	3	16	1	2	2	4	4	1	0
1	2	2	2	3	5	1	1	1	1	1	1	0	1	1	0	5	2	4	4	5	4	17	2	4	2	4	4	1	1
1	2	2	1	5	4	2	0	0	1	1	1	0	1	1	1	6	3	4	4	4	5	17	2	3	4	4	4	5	1
1	2	1	1	2	5	1	0	0	1	1	0	1	1	0	1	5	2	4	4	5	5	18	2	2	3	2	4	1	1
0	1	1	2	2	2	6	0	0	1	0	0	1	1	0	1	4	2	3	3	2	2	10	0	2	4	4	1	1	0
0	1	1	2	2	4	6	1	0	1	1	0	1	0	1	1	5	2	3	4	5	4	16	2	3	4	4	4	1	1
1	1	1	2	2	2	6	0	0	1	1	0	0	0	1	1	4	2	4	4	4	4	16	1	3	2	4	4	1	1
0	1	1	2	2	4	8	0	0	1	1	0	1	0	1	1	5	2	3	4	5	3	15	1	3	1	5	4	1	0
1	3	2	1	5	5	1	0	0	1	1	1	0	0	1	0	4	2	4	4	5	4	17	2	3	4	2	4	1	1
1	1	1	1	5	4	8	0	0	1	0	0	1	0	0	0	2	1	4	4	5	2	15	1	3	2	4	4	1	1
1	1	1	1	5	4	6	0	0	1	1	1	1	0	1	0	5	2	4	4	4	4	16	1	2	4	2	4	1	1
1	1	1	2	2	4	2	0	0	1	0	0	1	1	0	1	4	2	3	1	1	5	10	0	2	4	4	2	1	0
0	1	1	2	3	5	1	0	0	1	1	1	0	0	1	0	4	2	4	4	5	4	17	2	4	4	2	4	5	1
1	1	1	2	3	4	2	0	1	1	1	0	1	1	1	1	6	3	4	4	4	4	16	1	4	4	3	1	1	1
0	1	1	2	3	5	6	1	0	1	1	1	1	1	1	1	7	3	4	4	4	2	14	1	2	4	5	1	1	1
1	2	2	2	3	4	1	0	0	1	1	1	1	1	1	0	6	3	4	4	4	2	14	1	4	4	2	2	1	1
0	2	2	2	3	5	1	0	0	1	1	0	1	1	1	1	6	3	3	3	3	3	12	0	2	2	4	2	1	0
0	2	2	2	3	4	7	0	0	1	1	1	1	1	1	0	6	3	3	3	4	4	14	1	3	3	3	4	5	1
1	2	2	1	6	5	1	0	1	1	1	1	1	1	1	0	6	3	4	4	5	4	17	2	4	4	3	1	1	1
1	1	1	1	2	4	2	0	0	1	1	1	1	1	1	0	6	3	4	4	4	4	16	1	4	2	2	1	1	1
1	1	2	2	6	4	3	0	0	1	1	0	1	1	1	0	5	2	4	4	4	5	17	2	2	4	4	4	5	1
0	1	1	2	3	4	2	0	0	1	1	0	1	0	1	1	5	2	4	4	5	2	15	1	4	4	3	4	5	1
0	1	2	2	3	4	3	1	0	1	1	1	1	1	0	1	6	3	4	4	4	2	14	1	4	3	4	4	5	1
0	1	1	2	2	4	2	0	0	1	1	1	1	1	1	0	6	3	4	3	3	3	13	1	2	4	2	1	5	1
0	1	1	1	7	4	6	0	0	1	1	1	1	0	1	0	5	2	4	4	5	5	18	2	4	4	2	4	1	1
1	1	2	2	2	4	2	0	0	1	1	1	1	1	1	1	7	3	4	4	4	4	16	1	2	4	2	4	1	1
0	2	2	2	3	4	2	0	0	1	1	1	1	1	1	1	7	3	5	5	5	5	20	2	1	2	5	4	1	1
1	1	1	2	3	5	1	0	0	1	1	1	1	1	1	1	7	3	4	3	4	3	14	1	3	4	4	2	1	1
1	1	1	2	2	4	3	1	1	1	1	1	1	0	1	0	5	2	4	5	4	2	15	1	4	4	2	4	1	1
1	2	2	2	3	4	2	0	0	1	1	0	1	1	1	1	6	3	4	4	4	5	17	2	1	4	5	2	1	1
0	1	2	2	3	5	8	1	1	1	1	0	1	1	1	1	6	3	4	4	5	3	16	2	3	3	5	4	4	1
0	2	2	2	3	4	7	0	0	1	1	0	1	1	0	1	5	2	3	4	4	5	16	1	1	1	4	4	1	1
0	2	2	2	3	5	7	0	0	1	1	0	1	1	1	0	5	2	3	3	3	3	12	0	3	4	3	2	1	0
0	2	2	2	2	5	2	0	0	1	1	0	1	1	1	0	5	2	3	4	4	3	14	1	2	3	3	4	1	1
1	1	1	2	3	5	2	0	0	1	0	0	1	1	0	1	4	2	3	2	2	2	9	0	2	5	4	2	1	0
0	1	1	2	4	5	6	0	0	1	1	1	1	0	1	0	5	2	4	4	4	2	14	1	4	5	3	4	1	1
0	2	2	2	3	4	1	0	0	1	1	1	1	1	1	1	7	3	3	4	4	2	13	1	2	4	4	4	5	1
1	1	1	2	3	4	6	0	1	1	1	0	1	1	1	1	6	3	4	4	4	4	16	1	2	2	5	4	3	1
0	1	2	2	3	4	7	0	0	1	1	1	1	0	1	1	6	3	3	4	4	2	13	1	4	4	4	4	5	1
0	2	2	2	3	4	7	0	0	1	1	0	1	1	1	1	6	3	3	4	4	4	15	1	3	2	4	4	1	1
1	1	1	2	3	4	2	1	1	1	1	1	1	0	1	1	6	3	3	3	4	2	12	1	4	3	4	4	1	1
1	2	1	2	3	5	3	0	0	1	0	0	1	1	0	0	3	1	1	1	1	1	4	0	1	3	5	2	4	0
0	1	1	2	3	2	8	1	0	1	1	0	0	1	0	1	4	2	4	4	5	5	18	2	4	4	5	4	1	1
0	1	1	2	3	4	6	0	0	1	1	0	1	1	1	1	6	3	3	3	2	2	10	0	3	4	4	2	1	0
1	1	1	2	3	4	2	0	0	1	0	0	1	1	0	1	4	2	3	2	2	3	10	0	2	4	5	2	1	0
1	2	2	2	3	5	2	0	0	1	1	0	0	1	1	0	4	2	4	4	5	5	18	2	3	3	2	4	1	1
0	2	2	2	3	5	2	0	0	1	1	1	1	1	1	1	7	3	4	4	4	4	16	1	2	3	5	4	4	1
1	1	2	2	3	4	6	0	0	1	1	1	0	1	1	1	6	3	4	4	4	4	16	1	3	4	4	4	5	1
1	2	2	2	3	5	2	0	1	1	1	1	0	0	1	1	5	2	4	4	5	5	18	2	4	2	4	4	1	1
1	1	1	1	5	1	6	0	0	0	0	0	1	1	0	0	2	1	3	3	4	4	14	1	3	4	3	4	1	0
0	1	1	2	2	2	6	0	1	0	1	0	1	1	0	0	3	1	3	4	5	5	17	2	4	3	5	4	1	1
1	3	2	1	5	5	4	0	0	0	1	1	1	1	1	0	5	2	4	4	4	4	16	1	2	4	3	1	1	1
1	2	1	2	2	5	2	0	0	1	1	1	1	1	1	1	7	3	4	4	4	1	13	1	4	2	2	4	1	1
1	2	1	2	2	4	1	0	1	1	1	1	0	1	1	1	6	3	4	4	5	4	17	2	4	1	3	4	1	1
1	2	2	2	5	5	2	0	0	1	1	0	1	1	1	1	6	3	2	4	4	4	14	1	2	4	4	4	1	0
1	2	2	2	2	2	1	1	0	1	1	1	1	0	1	0	5	2	4	4	4	4	16	1	2	4	3	3	1	1
1	2	2	2	2	4	1	0	0	1	1	0	0	1	1	0	4	2	4	4	4	4	16	1	3	2	4	4	1	1
1	2	2	1	5	4	2	0	1	1	0	0	0	0	1	0	2	1	4	4	4	4	16	1	4	4	2	4	1	0
1	2	2	1	2	5	1	0	0	1	1	0	0	1	1	1	5	2	3	4	4	3	14	1	3	4	4	4	1	1
1	1	2	1	5	4	2	0	0	1	1	0	1	0	1	1	5	2	4	4	4	2	14	1	3	4	3	2	1	0
1	2	1	2	2	5	1	1	1	1	1	0	1	1	1	1	6	3	2	4	4	3	13	1	3	4	4	4	1	1
1	2	2	1	2	4	2	0	1	1	1	1	0	0	1	0	4	2	4	4	4	4	16	1	4	2	3	4	5	1
1	1	2	1	5	4	2	0	0	1	0	0	1	0	1	1	4	2	2	4	5	4	15	1	2	4	4	4	1	1
0	3	2	1	5	5	1	0	0	1	1	0	1	1	1	1	6	3	4	4	4	5	17	2	3	4	3	4	1	1
1	1	2	2	3	4	2	1	0	1	0	0	1	1	0	1	4	2	4	4	4	4	16	1	2	4	3	1	4	1
0	2	1	2	3	5	2	0	0	1	1	0	1	1	1	1	6	3	4	5	5	5	19	2	3	2	4	4	1	1
0	1	1	2	2	4	2	0	1	1	1	0	1	0	0	0	3	1	2	4	5	1	12	1	2	2	3	4	5	1
1	1	1	1	2	4	2	0	0	1	1	1	1	1	1	1	7	3	2	2	2	4	10	0	2	4	3	2	3	0
1	1	1	2	5	2	6	0	0	1	1	1	1	1	1	1	7	3	2	4	1	2	9	0	2	4	4	4	1	0
1	1	1	2	2	4	2	1	0	0	0	0	1	1	1	1	4	2	1	4	2	4	11	0	4	2	4	4	1	0
0	1	1	2	2	4	8	0	0	1	0	0	1	1	0	1	4	2	3	3	3	3	12	0	2	4	4	1	1	0
1	3	2	2	2	5	4	0	0	1	1	0	1	1	1	1	6	3	3	4	4	4	15	1	2	3	4	4	1	1
0	1	2	1	2	4	7	0	0	1	1	1	1	1	1	1	7	3	4	3	3	3	13	1	3	3	2	2	1	1
1	1	1	2	6	4	2	0	0	1	1	1	1	1	1	0	6	3	3	4	3	3	13	1	3	4	4	4	1	1
1	2	1	2	2	5	2	1	1	1	1	0	1	1	0	1	5	2	3	2	2	4	11	0	2	2	4	4	1	0
1	2	2	1	2	5	1	0	0	1	1	1	1	0	1	0	5	2	3	4	4	4	15	1	3	4	3	4	5	1
0	1	1	2	2	4	3	0	0	1	1	0	1	1	1	0	5	2	4	4	4	2	14	1	2	4	4	4	5	0
1	1	1	2	5	4	2	0	0	1	1	0	1	1	1	1	6	3	4	4	4	1	13	1	3	3	5	4	1	1
1	2	2	2	3	5	2	0	0	1	0	0	1	1	1	0	4	2	3	3	3	2	11	0	3	2	4	4	1	0
1	2	2	1	2	5	1	0	0	1	1	0	1	1	1	1	6	3	3	4	4	4	15	1	2	4	3	1	1	1
0	1	1	1	2	4	2	0	0	1	1	0	1	1	0	1	5	2	4	4	5	3	16	1	2	4	4	4	5	1
0	2	2	2	3	5	1	0	0	1	1	0	1	1	1	1	6	3	4	4	5	5	18	2	3	3	4	4	1	1
0	2	2	2	3	5	7	0	0	1	1	1	1	1	1	0	6	3	3	5	5	1	14	1	4	2	4	4	1	1
1	1	2	2	2	4	3	0	0	1	1	1	1	1	0	1	6	3	1	1	1	1	4	0	5	1	2	4	5	0
1	1	2	1	5	4	2	0	0	1	1	0	1	1	1	1	6	3	2	2	3	2	9	0	2	5	4	4	4	0
1	1	1	2	2	4	2	0	0	1	1	0	1	1	1	1	6	3	4	4	4	4	16	1	2	2	4	4	1	1
1	1	2	1	5	4	3	1	0	1	1	1	1	1	1	0	6	3	4	4	4	4	16	1	1	4	1	4	1	1
1	2	2	2	2	5	1	0	0	1	1	1	1	1	1	1	7	3	4	4	4	4	16	1	3	3	5	4	1	1
0	2	1	2	2	5	2	0	0	1	1	1	1	1	1	0	6	3	4	4	5	5	18	2	4	4	4	4	1	1
1	3	2	2	3	5	1	0	0	1	1	1	1	1	1	0	6	3	4	4	4	2	14	1	3	4	2	4	1	1
1	1	1	2	2	4	2	0	0	1	1	0	1	1	1	1	6	3	4	4	5	5	18	2	4	4	4	4	1	1
1	2	2	2	3	5	2	0	0	1	1	1	1	0	1	0	5	2	3	4	4	2	13	1	4	2	4	4	1	1
0	2	2	2	3	5	2	0	0	1	1	0	1	1	1	1	6	3	4	4	3	3	14	1	3	4	4	4	1	1
1	2	1	2	2	2	2	0	1	1	1	1	1	1	1	1	7	3	4	4	5	1	14	1	2	1	3	4	1	1
0	1	2	2	2	4	2	1	0	1	1	0	1	0	0	0	3	1	3	4	4	4	15	1	3	4	3	4	1	1
1	1	2	1	6	3	2	0	0	1	1	1	1	1	1	1	7	3	4	4	4	4	16	1	2	4	2	1	5	1
0	1	2	2	2	4	7	0	1	1	0	0	1	1	0	1	4	2	4	4	4	5	17	2	1	4	4	4	1	1
1	2	2	2	2	5	1	1	0	1	1	1	0	0	1	0	4	2	4	4	5	1	14	1	5	1	2	4	3	1
1	2	2	1	5	4	2	0	0	1	1	1	0	0	1	0	4	2	4	5	4	3	16	2	3	4	4	4	5	1
1	1	1	1	7	4	2	1	1	1	1	0	1	1	0	1	5	2	2	2	2	3	9	0	2	3	3	1	5	0
1	1	1	1	7	4	2	0	0	1	1	0	1	1	1	0	5	2	4	4	4	3	15	1	3	4	3	4	1	1
0	1	1	2	6	4	2	0	0	1	1	1	1	0	1	1	6	3	3	4	5	3	15	1	3	4	4	4	1	1
1	2	2	1	6	4	1	0	0	1	1	1	1	1	1	0	6	3	4	4	4	4	16	1	4	2	4	4	1	1
1	2	2	1	4	5	1	0	0	1	1	0	1	0	1	0	4	2	3	4	1	1	9	0	3	4	3	4	1	0
0	1	1	2	2	5	2	0	0	0	1	1	1	0	1	0	4	2	3	4	4	4	15	1	4	3	3	4	1	0
0	1	1	2	3	4	6	0	0	1	1	1	1	1	1	0	6	3	3	4	4	4	15	1	4	2	4	4	1	1
0	1	1	1	2	4	6	0	0	1	1	0	1	1	0	1	5	2	3	4	3	3	13	1	4	4	3	4	1	0
0	1	1	2	6	4	6	0	0	1	1	0	1	1	1	1	6	3	4	5	5	4	18	2	3	4	3	4	1	1
0	1	1	2	2	4	6	0	0	1	1	1	1	0	0	0	4	2	4	4	4	2	14	1	3	4	4	4	4	1
0	1	1	2	6	4	6	1	0	1	1	1	1	1	1	0	6	3	4	4	5	3	16	1	3	4	2	1	1	1
0	1	1	2	5	4	6	0	0	1	1	1	1	1	1	0	6	3	4	4	4	4	16	1	2	4	2	4	5	1
0	1	1	2	3	4	6	0	0	1	1	0	1	1	0	1	5	2	3	3	3	3	12	0	2	3	4	4	5	0
0	1	1	2	6	2	6	1	1	1	1	1	1	0	1	0	5	2	5	5	5	5	20	2	5	1	3	4	1	1
0	1	1	1	1	4	6	1	0	1	1	1	1	1	0	0	5	2	3	4	4	4	15	1	2	3	3	4	1	1
0	1	1	2	5	2	6	0	1	1	0	1	0	0	1	1	4	2	3	4	4	2	13	1	2	3	4	4	5	1
0	1	1	1	7	4	6	0	1	1	1	1	1	1	1	0	6	3	4	4	4	2	14	1	3	5	2	1	1	1
0	1	1	2	4	4	6	0	0	1	1	0	1	1	1	1	6	3	3	4	4	3	14	1	3	4	3	4	2	1
0	1	1	2	2	4	6	0	0	1	1	1	1	0	1	1	6	3	3	4	4	5	16	1	3	5	4	4	5	1
0	1	1	2	6	2	6	0	0	1	1	1	0	0	1	1	5	2	3	5	1	3	12	1	3	4	4	4	1	1
1	1	1	1	5	4	6	0	0	0	1	1	1	0	1	0	4	2	4	3	4	4	15	1	4	4	4	4	5	1
0	2	2	2	2	4	2	0	1	1	1	0	1	0	1	0	4	2	4	4	5	4	17	2	4	2	3	4	1	1
1	1	1	2	2	4	2	0	0	1	1	1	1	0	1	0	5	2	3	3	4	3	13	1	4	4	4	1	1	1
1	2	2	2	5	5	3	0	0	0	1	0	1	0	1	1	4	2	4	4	4	4	16	1	2	4	2	4	1	1
1	3	2	1	5	2	1	1	0	1	1	0	1	0	1	0	4	2	4	4	4	4	16	1	4	2	3	4	5	1
0	1	2	1	2	4	2	0	0	1	1	1	1	0	1	0	5	2	4	4	5	3	16	2	3	4	2	4	5	1
1	2	2	2	3	4	2	0	1	1	1	0	1	1	1	1	6	3	4	4	4	4	16	1	2	3	4	4	1	1
1	2	2	2	2	2	2	0	1	1	1	1	1	0	1	0	5	2	3	4	5	5	17	2	4	2	5	4	1	1
1	1	1	2	1	4	6	0	0	1	1	1	1	1	1	1	7	3	4	4	4	4	16	1	2	4	4	4	1	1
0	1	1	2	2	5	6	0	0	1	1	1	1	1	1	0	6	3	4	4	5	4	17	2	2	2	4	4	1	1
0	1	2	2	2	4	7	0	0	1	1	0	1	1	1	0	5	2	3	4	5	5	17	2	3	2	4	4	1	1
1	1	2	1	6	4	1	0	0	1	1	1	0	1	1	0	5	2	4	4	4	2	14	1	4	4	2	4	1	1
0	1	1	2	2	5	2	0	0	1	1	1	1	1	1	0	6	3	4	4	5	2	15	1	2	4	5	4	1	1
0	2	1	2	3	4	5	0	0	1	1	0	1	0	1	0	4	2	3	3	5	3	14	1	2	4	4	4	4	1
0	1	1	2	3	5	2	0	0	1	1	1	1	0	1	0	5	2	3	4	4	2	13	1	3	4	4	4	1	1
1	2	2	2	3	5	2	0	1	1	1	0	1	1	1	1	6	3	4	4	4	3	15	1	4	4	3	4	4	1
0	2	2	2	3	5	2	0	0	1	0	0	1	1	0	1	4	2	1	1	1	2	5	0	1	3	4	2	1	0
0	1	1	1	5	4	2	0	0	1	1	1	1	1	1	0	6	3	4	4	4	2	14	1	2	4	2	4	1	1
1	2	2	2	2	5	2	0	0	1	1	1	0	0	1	1	5	2	4	4	5	1	14	1	3	1	4	4	5	1
0	1	1	2	2	4	6	0	0	1	0	0	1	1	1	1	5	2	3	4	2	4	13	1	1	4	5	1	1	0
1	2	2	2	3	5	2	0	0	1	1	0	1	1	0	1	5	2	2	2	3	2	9	0	2	2	4	1	5	0
0	2	2	2	2	1	7	0	0	1	1	0	1	0	1	1	5	2	3	4	3	2	12	0	3	2	4	4	1	0
1	1	1	2	2	4	2	0	0	1	1	0	1	1	1	0	5	2	4	3	5	3	15	1	3	3	3	4	1	1
0	1	2	2	3	5	2	1	1	1	1	0	1	1	1	1	6	3	3	4	5	3	15	1	3	4	4	4	1	1
1	1	2	1	6	5	1	1	1	1	0	0	1	1	0	1	4	2	1	1	1	5	8	0	1	1	3	1	5	0
1	2	2	2	2	5	1	0	0	1	1	1	1	1	1	1	7	3	3	4	4	2	13	1	4	4	3	1	1	0
0	1	1	2	4	5	6	0	0	1	1	1	1	0	1	0	5	2	3	4	4	5	16	1	4	3	3	1	1	0
1	1	2	2	2	5	1	0	0	1	1	0	1	0	1	0	4	2	4	4	5	4	17	2	1	3	4	4	1	1
1	1	1	2	2	4	8	0	0	1	1	1	1	0	1	1	6	3	4	4	5	2	15	1	4	1	4	4	1	0
1	1	1	2	2	5	2	0	0	0	0	0	1	1	0	1	3	1	4	1	1	4	10	0	1	4	4	3	1	0
1	2	2	1	4	4	1	0	0	1	1	0	1	1	1	0	5	2	3	3	4	3	13	1	4	4	4	4	1	1
1	1	1	1	5	2	2	0	0	1	1	1	1	1	1	0	6	3	4	4	4	4	16	1	3	4	4	4	2	1
1	1	1	2	5	2	6	1	0	1	0	0	1	1	1	1	5	2	2	4	4	3	13	1	4	4	4	4	1	1
0	1	1	2	2	4	6	0	1	1	1	1	1	1	1	1	7	3	3	4	4	4	15	1	2	2	4	4	5	1
1	2	2	2	2	5	1	0	0	1	1	1	1	0	1	0	5	2	4	4	4	4	16	1	4	3	2	4	1	1
1	1	1	2	2	4	2	0	0	1	1	1	1	0	1	0	5	2	4	4	4	5	17	2	4	4	3	4	1	1
1	1	1	2	3	4	6	0	0	1	1	1	0	1	1	1	6	3	3	5	4	4	16	1	3	2	4	4	1	1
1	2	2	1	5	5	1	0	0	1	1	1	1	0	1	0	5	2	5	5	5	1	16	2	3	5	3	4	1	1
1	2	2	2	3	5	1	0	1	1	1	0	1	1	1	1	6	3	4	4	4	5	17	2	2	4	4	4	1	1
1	1	1	1	5	4	6	1	1	1	1	0	1	1	1	1	6	3	4	4	4	4	16	1	2	4	4	4	1	1
1	1	1	1	5	5	3	0	0	1	1	1	1	1	0	0	5	2	5	5	4	2	16	1	3	3	4	4	1	1
1	1	1	1	5	5	1	0	1	1	1	0	1	1	0	1	5	2	4	5	5	5	19	2	4	1	4	4	1	1
1	1	2	1	5	4	2	0	0	1	1	1	1	1	1	1	7	3	2	3	3	2	10	0	3	2	3	4	1	1
1	1	1	1	2	5	2	0	1	1	1	1	1	0	1	0	5	2	5	5	5	5	20	2	5	5	3	4	1	1
1	1	1	1	2	4	6	0	0	1	1	1	1	1	1	0	6	3	4	4	4	4	16	1	4	4	4	1	1	1
1	1	1	2	3	4	2	1	0	1	1	1	0	1	1	1	6	3	4	2	4	4	14	1	1	3	5	1	1	1
1	1	1	1	6	4	2	0	0	1	1	1	1	1	0	0	5	2	2	3	3	3	11	0	3	3	3	2	1	0
1	1	1	1	5	4	2	0	0	1	1	0	1	1	1	0	5	2	3	2	3	4	12	0	3	4	2	1	1	0
0	1	1	2	3	4	8	0	0	1	1	0	1	0	1	1	5	2	5	5	5	5	20	2	3	2	2	4	1	1
0	1	1	2	3	4	8	0	1	0	0	0	1	1	0	1	3	1	2	2	3	3	10	0	1	3	4	2	1	0
1	2	2	1	6	4	1	0	0	1	1	1	1	1	1	1	7	3	5	5	5	1	16	2	5	2	4	4	1	1
1	2	2	2	7	4	3	0	0	1	1	1	1	1	1	1	7	3	3	2	4	4	13	1	2	4	4	4	5	1
